# Supplementary material for: Confirmation and fine-mapping of a major QTL for resistance to infectious pancreatic necrosis in Atlantic salmon (Salmo salar): population-level associations between markers and trait
Source: BMC Genomics. 2009 Aug 7;10:368. doi: 10.1186/1471-2164-10-368 (PMC2728743; doi:10.1186/1471-2164-10-368)
Supplement: Additional file 1 — Microsatellite markers used. Names, genome positions, PCR conditions, primer sequences, references, and accession numbers of microsatellite markers used in the study. [file 1471-2164-10-368-S1.xls]

## Sheet: linkage group 21
MARKER	USED IN GENOME SCAN	FEMALE MAP POSITION (cM)	MALE MAP POSITION (cM)	FORWARD PRIMER	REVERSE PRIMER	ACCESSION #
OMM1197	no	0	0
Omi27TUF	yes	1.2	> 50
Rsa354	no	2.7	> 50
BX867151/ii	yes	3.4	> 50
Omy1002UW	no	6.5	> 50
CL68994	no	6.7	> 50
SsaD157	yes	8.2	> 50
OmyRGT44TUF	no	8.9	> 50
Ssa0800BSFU	no	12.4	> 50
BHMS217	no	12.7	> 50
Rsa476	no	15.1	> 50
CL18304	no	15.3	> 50
Ssa0279BSFU	no	16.5	> 50
Ssa0285BSFU	no	22.7	> 50
Alu333	no	26.1	> 50
Ssa0374BSFU/ii	no	26.5	> 50
Ssa0680BSFU	no	27.2	> 50
CL10332	no	29.8	> 50
Ssa0646BSFU	no	52.9	> 50
Ssa0562BSFU	no	56.4	> 50
Ssa0428BSFU	no	57.1	> 50

## Sheet: all markers
MARKER	LINKAGE GROUP	POS. FEMALE MAP (MOEN ET AL. 2008)	POS FEMALE MAP (THIS STUDY)	POS MALE MAP (MOEN ET AL. 2008)	PANEL	LABEL	MULTIPLEX	PCF	ALTERNATIVE NAME	ACCESSION #	FORWARD PRIMER	REVERSE PRIMER	REFERENCE
Alu308	08	12.1	0	0	7	VIC	A	0.75		AY543839	ACAGAGATACCCTGGAGC	GGATGAGAGGAATACTGAGG	www.salmongenome.no
BHMS111	14	11.5	11.5	57.7	5	NED	A	0.5	Ssa0008NVH	AF256661	TCCTCTATCATACGGCTG	ATCAGATGACCCAGTGGC	www.salmongenome.no
BHMS117A	07	2.6	2.6	0	2	VIC	B	1	Ssa0009NVH	AF257048	TCTTGTTTGTTCGACTGC	GGAGGCATTCCAAAACTG	www.salmongenome.no
BHMS117B	07	2.6	2.6	0	1	NED	B	1	Ssa0010NVH	AF257048	TGTTCTCTACACAGTTGCC	TTCCCCTCTGATCCCAAG	www.salmongenome.no
BHMS130	08	31.5	19.4	0	15	FAM	A	1	Ssa0012NVH	AF256663	AGTCAGAGACAACCCTCC	TGTCAGTCTGCTAAACACTG	www.salmongenome.no
BHMS144	33	54	0.6	27.3	8	NED	A	0.25	Ssa0014NVH	AF256665	TTGTGCCGATTTAGGACG	GCCTTTAACGTAAGTGGTAG	www.salmongenome.no
BHMS173	22	16.1	13.2	0	6	PET	A	0.25	Ssa0019NVH	AF256670	ATCTCTCTGTCACTGCCC	CTGCAATGTTGTCTCCTAC	www.salmongenome.no
BHMS176	16	19.8	0	0	10	PET	A	0.75	Ssa0021NVH	AF256672	GACTTGGAGACTCTTTGG	GAGAGGGAGATAGCATCG	www.salmongenome.no
BHMS177	08	27.1	15	0	16	FAM	B	1	Ssa0022NVH	AF256673	GCTGTTCATCTGGCTGTG	TTCCATTTCCTCCCCCAG	www.salmongenome.no
BHMS184B	11	91.7	86	0	4	FAM	B	0.5	Ssa0149NVH	AF257049	GCAGCATAGAGAGTAATGG	TGGAAAAGTCCCTCACCC	www.salmongenome.no
BHMS189	09	46.1	37.5	32.6	2	FAM	B	0.5	Ssa0026NVH	AF256676	AAACACCCTTCCCTTCAC	CAATTCAGGTCAAACCAAC	www.salmongenome.no
BHMS201	02	56.1	48.3	0	2	PET	B	0.5	Ssa0028NVH	AF256678	CCCCATGATGTGTTCTTC	CACAATGAGGCTTGACAC	www.salmongenome.no
BHMS221A	09	20.7	12.1	32.6	14	PET	A	0.75	Ssa0096NVH	AF257053	ACTTCCATTCAGATGACAC	CCTGTATCTCCTCCATTAC	www.salmongenome.no
BHMS259	12	1.2	0	10.2	15	NED	A	0.75	Ssa0037NVH	AF256687	CACTAATGCACAGTGTCAG	GCATAAATGGCATGTGTTC	www.salmongenome.no
BHMS267	12	1.5	0.3	10.2	6	NED	A	1	Ssa0038NVH	AF256688	CACTAATGCACAGTGTCAG	TGTGGTCGCATAAATGGC	www.salmongenome.no
BHMS269	07	0	0	0	1	PET	A	0.25	Ssa0039NVH	AF256689	CAATTCAGCCTCTCCCAC	AACACACATGACGCAGCC	www.salmongenome.no
BHMS278	02	61.3	53.5	0	1	VIC	A	0.25	Ssa0043NVH	AF256693	AGGCACAAACATGCAAGC	TCACCCCTGTGTCATCAC	www.salmongenome.no
BHMS283	23	97.5	80.5	0.4	2	NED	A	1	Ssa0045NVH	AF256695	CCATTTATCACTCGACCC	GCATATACAGTGCCGTCG	www.salmongenome.no
BHMS311	14	1.5	1.5	42.8	1	FAM	B	1	Ssa0084NVH	AF256730	ACCTCAGCACATGAACAC	TGACAGAGCCATAGACCG	www.salmongenome.no
BHMS321	14	23.1	23.1	57.8	16	VIC	B	1	Ssa100NVH	AJ402722	CTGTCATTCCCTTGGCAC	GATGCTGCTAGGAGAGAG	www.salmongenome.no
BHMS330	10	63.7	48.6	0	13	NED	A	0.5	Ssa0105NVH	AF256748	CTAGATCACTCACCCAGG	GTGCTTTTGGCTTATGTTAG	www.salmongenome.no
BHMS332	22	3.8	0.9	0	2	VIC	A	1	Ssa0106NVH	AF256749	ACCTTTTGGCTGAATGAC	TAACCGAATGACTGTGAG	www.salmongenome.no
BHMS337	07	30	30	0	13	PET	A	0.5	Ssa0107NVH	AF256750	GTTTAATCAAAGCATTCGCC	TCCCACTGCCAACTACAG	www.salmongenome.no
BHMS349	25	39.7	39.7	1.3	16	PET	B	1	Ssa103NVH	AF256746	GCTGTGATTTCTCTCTGC	AAAGGTGGGTCCAAGGAC	www.salmongenome.no
BHMS356	07	10.5	10.5	0	6	FAM	A	1	Ssa0109NVH	AF256751	CCAATGATGTATATGGCG	TTTGTGAATGGGAGACCG	www.salmongenome.no
BHMS360	02	56.2	48.4	0	1	NED	B	1	Ssa0051NVH	AF256701	ATCCCTTCCTTCATCACG	AAGCCATGAGGAGACTATC	www.salmongenome.no
BHMS365	19	24.9	15	1.2	12	PET	B	0.5	Ssa0053NVH	AF256703	GGAATTGTGTGTAGATGGG	ACTTGGCAAGGAGCAGAC	www.salmongenome.no
BHMS377	18	31.2	31.2	58.1	1	NED	A	1	Ssa0057NVH	AF256707	TGGCTACAACAGGGATAC	AGTCTCTTACATGGAGGC	www.salmongenome.no
BHMS382	06	71.4	71.4	0.5	13	PET	B	1.25	Ssa0060NVH	AF256710	TTGTGGAGTATTTAGCAATC	ATTGGCAGACATGCACTC	www.salmongenome.no
BHMS384	25	7.1	7.1	1.3	5	FAM	A	1	Ssa0061NVH	AF256711	GTGCGTGTGCAAGTATTC	GGAACTCACATGAAAACG	www.salmongenome.no
BHMS386	15	4.6	4.6	1.2	13	VIC	A	0.5	Ssa0062NVH	AF256712	CGTTAAAACCCCGTGGAG	GACTAAAAAGCGTCTGGC	www.salmongenome.no
BHMS389	02	7.8	0	0	1	FAM	A	1	Ssa0063NVH	AF256713	ACATAGCCGCACAAACAG	ACTTTCTCGTTCCCACCC	www.salmongenome.no
BHMS429	03	18.1	18.1	21.3	16	PET	A	1	Ssa0071NVH	AF256719	CCCCTGTCAAACGTCTTC	AGCACACTGGATTCAAGG	www.salmongenome.no
BHMS546	08	17.2	5.1	0	6	NED	B	1	Ssa0200NVH	AF256829	GGGACACTCATCTTGAATG	GGTAAGCATTTCACAGTAAG	www.salmongenome.no
BHMS7-014	11	44.5	38.8	0	12	FAM	A	0.75	Ssa0089NVH	AF256734	CCATTAGCTTCTGTTGGAG	ATTGCGTTCCTCTGGAGC	www.salmongenome.no
BHMS7-017	05	0	0	0	4	VIC	B	1	Ssa0090NVH	AF256735	GTCTTACATCATACCCCAG	TCAGAAGAAGAGGCGAGC	www.salmongenome.no
BHMS7-033	10	48.1	33	0	2	NED	B	0.75	Ssa0005NVH	AF256658	AGACACGAGGACAGAAAC	AGCTGTGACTCTCAATGTC	www.salmongenome.no
BX305863	33	19.6	9.3	0.5	15	NED	A	0.5		37525188 (dbEST)	TACTGTACAGGATGGGTCTCTGC	GGAGTACTACGTGTGAGGATTGG
BX867151/i	09	31.1	22.5	32.6	4	NED	B	0.75		37447361 (dbEST)	CTGTCTGCCATGCTGTTGC	CCAGCCACCACATGAAAGG
BX867151/ii	21	9.7	2.4	0.1	4	NED	B	0.75		37447361 (dbEST)	CTGTCTGCCATGCTGTTGC	CCAGCCACCACATGAAAGG
BX881655/i	10	55.6	40.5	0	2	PET	B	1		37445983 (dbEST)	AGAAAGACCTGGCAAGGACC	CCTCTGGCACAAACTCCAGC
BX881655/ii	17a	0	0	0	2	PET	B	1		37445983 (dbEST)	AGAAAGACCTGGCAAGGACC	CCTCTGGCACAAACTCCAGC
CA050694	10	107.1	92	20.1	8	NED	A	0.25		14649542 (dbEST)	GTACAATGCTGAATCATGGTGG	ACCGCTTCCAGAACTACAACC
CB505581	13	21.4	18.8	0	3	FAM	B	0.75		17252499 (dbEST)	CATTTTTCCCGTGTCCAA	AAGCTTGAACGTGCAGCTGG
CL10212	14	0	0	0	2	VIC	A	0.25			TGGTGAGCAACAAACATGA	ACCTTTCTCTCTTTCGGGTT	Ng et al. (2005), Molecular Ecology Notes 5: 762-766
CL12747	03	0	0	0	5	PET	B	1			TGCTGAACATAATGCGTCTC	TGGACTCTGACACTGGTTGA	Ng et al. (2005), Molecular Ecology Notes 5: 762-766
CL15589	10	59.6	44.5	0	1	PET	A	0.75			AACCTTGCCTACATCGCA	TCCTGTTTACGTCCACTGGT	Ng et al. (2005), Molecular Ecology Notes 5: 762-766
CL16105	15	0	0	0.8	14	PET	A	0.75			CAAGCGGTCAGGTAGGC	CATTTTTCCCGTGTCCAA	Ng et al. (2005), Molecular Ecology Notes 5: 762-766
CL17121	16	41.5	21.7	4.6	9	FAM	B	0.75			GACAACGCTGACTGTGACTT	TGGTCTACACTGGAATAAAGGA	Ng et al. (2005), Molecular Ecology Notes 5: 762-766
CL17198	13	2.6	0	0	7	NED	B	0.75			AGCATATTCTTGTGGTGGAT	GTGGCTTGCATATTTATTGTAG	Ng et al. (2005), Molecular Ecology Notes 5: 762-766
CL17236a	19	9.9	0	1.1	11	VIC	A	0.5			GGGTTAGTAAGAAAAAGGCATC	CTGAGAGAGGAGTTGGCTTC	Ng et al. (2005), Molecular Ecology Notes 5: 762-766
CL22911	03	8.6	8.6	21.9	12	PET	B	1			TGATGTTTGGTATGGTAGG	GTGTGTGGTGGATTGAGA	Ng et al. (2005), Molecular Ecology Notes 5: 762-766
CL3014	12	69	67.8	10.6	3	PET	A	0.5			ACAGCACATTGTTTTTGGC	ACCCTTCCCCCATTAGTG	Ng et al. (2005), Molecular Ecology Notes 5: 762-766
CL4215	23	55.2	38.2	0.4	10	FAM	A	0.25			GCTTTGATTGTCCTCCAGTC	GGTGCTGGAAGTGTTGAGTT	Ng et al. (2005), Molecular Ecology Notes 5: 762-766
CL47345	13	21.3	18.7	0	15	VIC	B	0.5			CAAGGGAGAATGCGAGCT	CTGCGTGAATGTTATGTTATGG	Ng et al. (2005), Molecular Ecology Notes 5: 762-766
CL47450	28	87.1	87.1	18.2	4	FAM	A	1			GCTTTGTCCCAAGGAATG	TACCTGCATAGAGGAAACGATA	Ng et al. (2005), Molecular Ecology Notes 5: 762-766
CL4778a	06	0	0	0	6	VIC	B	0.25			GAGGATACTGCCACTTCAACA	ACGGTCCCACCTTACCATAAA	Ng et al. (2005), Molecular Ecology Notes 5: 762-766
CL6600	28	0	0	0	5	NED	B	1			TACAACCAAACAAACTAAACCG	GAGACTCTGTGTCTCAATGGG	Ng et al. (2005), Molecular Ecology Notes 5: 762-766
CL67680	22	3.5	0.6	0	4	PET	B	0.75			ACATTTTGCTGCTGTTGA	GCCTCATTCATACCCACA	Ng et al. (2005), Molecular Ecology Notes 5: 762-766
CL68800	05	74.3	74.3	1.4	2	NED	A	0.75			CAATTCTGGCTCATGGAA	GTCTGCTGGCTATGCTTT	Ng et al. (2005), Molecular Ecology Notes 5: 762-766
CL9726	17b	89.7	0	12.3	5	VIC	A	0.25			GCACTGTATTTTGGTCTCCAC	GAGGTTCTTTTGGTCCTATCC	Ng et al. (2005), Molecular Ecology Notes 5: 762-766
CL9859	07	56.8	56.8	37.1	3	VIC	A	0.75			TGTTCTGTTTCGGCTTCC	ACACTGCCTCCTACACCCT	Ng et al. (2005), Molecular Ecology Notes 5: 762-766
DAA	06	72.4	72.4	0.5	4	PET	A	1			GATGGCAAAGAGGAAAGTGAG	TTGTTATGCTCTACCTCTGAA	Grimholt et al. (2002), Immunogenetics 54: 570-581
Myo34_41	20	56.5	42	0.5	5	VIC	B	1
Ocl2UW	12	93.2	92	10.8	15	VIC	A	0.75		AF028699	ATTGACCGGTGAAACTCGAC	AACATACCCACACACACGGA	Condrey and Bentzen (1998) Mol. Ecol. 7: 787-789
Ogo4UW	31	10.3	0	3.2	8	VIC	A	0.75		AF009796	GTCGTCACTGGCATCAGCTA	GAGTGGAGATGCAGCCAAAG
Omi27TUF	21	7.3	0	0	6	PET	A	0.25			CAGGAGGAACAATGACGG	AGACTGCTAGACCACCCT	Roy Danzmann, pers. comm.
OMM1011	14	3.1	3.1	55.8	3	PET	B	0.25		AF346672	CAAGGATTCGGGACAT	CACCCCTAAAGTAGAGCA	Rexroad et al. (2002), Marine Biotechnology 3: 12-16
OMM1032	14	4.2	4.2	57.7	7	NED	B	0.75		AF352737	GCGAGGAAGAGAAAGTAGTAG	CCCATCTTCTCTCTGATTATG	Rexroad et al. (2002), J Anim Sci 80: 541-542
OMM1037	04	41	41	0.2	5	VIC	A	0.25		AF346687	GCGACTGGATTTAATACTGC	TCCTCTGACTGCCATTACATC	Rexroad et al. (2002), Marine Biotechnology 3: 12-16
OMM1070	12	72.1	70.9	10.8	12	VIC	B	0.25		AF375019	GACAGGTTGTGTCGAATGGA	GGTGGGATTCAGTGTGTTAAAC	Rexroad et al. (2001), Animal Genetics 32: 317
OMM1090	33	53.4	0	11.1	11	VIC	A	0.5		AF352759	TGCGGTAGGAAGGCTTTAGTG	AAATGGAGCAGCGCTGGTAT	Rexroad et al. (2002), J Anim Sci 80: 541-542
OMM1107	28	1	1	11.3	5	PET	B	0.25		AF375022	ACCTTATCCTGTTGCTGCTAC	ATTGCCAGAGGAAACGTC	Rexroad et al. (2001), Animal Genetics 32: 317
OMM1108	12	99.3	98.1	10.8	12	FAM	B	1		AF352769	CACAGGTGAGAACATGCCGCTAAT	AGAGCGGGAGCAAATGTGACAGATAGA	Rexroad et al. (2002), J Anim Sci 80: 541-542
OMM1120	28	1	1	14.2	10	NED	B	0.5		AF352772	TTGAAGACAAGTGAGCGAGAG	TTGGTGTTCCCAGGACAGTAA	Rexroad et al. (2002), J Anim Sci 80: 541-542
OMM1121/i	11	59.4	53.7	0	1	VIC	B	0.5		AF375027	CTGCCAATGTTTGTCTATG	GGCTGTCAATCTGTCTTCTAC	Rexroad et al. (2001), Animal Genetics 32: 317
OMM1166/i	24	51.4	34.5	0	4	FAM	B	1		AY039646	TTCGCAGGACCCATCTCTGTAGTCGTC	GGCTCAGGCATGGCATTCACTAAGGA	Rexroad et al. (2002), Animal Genetics 33: 76
OMM1166/ii	22	8.8	5.9	0	4	FAM	B	1		AY039646	TTCGCAGGACCCATCTCTGTAGTCGTC	GGCTCAGGCATGGCATTCACTAAGGA	Rexroad et al. (2002), Animal Genetics 33: 76
OMM1228	02	68.4	60.6	0	11	FAM	A	1		AF470009	CCCTTCCTGTGTGTCGTTGTT	CAGGAGTCACTTGGCAGTAGGAG
OMM1264	05	51.7	51.7	1.4	6	FAM	B	1		AF470030	CACGTCCAGATGGGAAACTA	TAGCTCCCTGCTCCATAACAC
OMM1272	11	5.7	0	0	10	NED	A	0.5		AF470037	GAGATGAGCTGTCGTGTCACATGG	CACGGATACGCATGCACACA
OMM1301	10	15.1	0	0	8	PET	A	1		AF470057	AACTCATCCTCGTTGGCGTAG	TGATTGAAGGAAAACGGCTG
Omy1191UW	25	12.9	12.9	1.3	10	PET	B	1			CATGTACGTGGCGAAGCCCTC	GTTTATCTGCACTGGAAGACAAATGGAAC	Roy Danzmann, pers. comm.
Omy18DIAS	10	91.6	76.5	0	14	NED	B	0.5		AF239035	CACATGCACACACCCTTTCA	AGACATGACAGTGGCTGATGA
Omy27INRA	04	117.1	117.1	2.4	5	FAM	B	1	Omy27	Not known	CCAATCACCATCTGCTGGG	GCCCATCGTTTAGCCAGG
Omy301UoG	08	42.4	30.3	0	8	FAM	A	0.75	Omy301		ACTTAAGACTGGCAACCTT	CTACACGGCCTTCGGGTGAGA	Jackson et al. (1998), Heredity 80: 143
OmyFGT14TUF	25	1.5	1.5	0.7	14	PET	B	0.75		Not known	TGAGACTCAACAGTGACCGC	AGAGGGTTACACATGCACCC
OtsG249UCD	14	40.2	40.2	57.8	9	PET	A	1		AF393192	TTCTCAGAGGGTAAAATCTCAGTAAG	GTACAACCCCTCTCACCTACCC	Williamson et al. (2002), Mol Ecol Notes 2: 17-19
OtsG68UCD	06	53.1	53.1	0	7	PET	A	1	OtsG68	AF393187	TATGAACTGCAGCTTGTTATGTTAGT	CATGTCGGCTGCTCAATGTA	Williamson et al. (2002), Mol Ecol Notes 2: 17-19
OtsG83UCD	17b	109.4	19.7	29.1	16	VIC	B	1		AF393189	TAGCCCTGCACTAAAATACAGTTC	CATTAATCTAGGCTTGTCAGCAGT	Williamson et al. (2002), Mol Ecol Notes 2: 17-19
Sal4UoG	22	2.9	0	0	4	NED	A	0.75			AGCATGCATTGCAGACTTGA	GATACAAGACACCGAACGGA
Sal6UoG	04	0	0	0	14	VIC	B	0.5			ATGGAGGCTGGAGAGACAGA	GTGCGATGCGTCACTCTTAC
Ssa17	10	102.3	87.2	1	3	NED	B	1		AF019154	ACGACATCTTATCATCAGC	AGCTCTCTGCTGGTTATG
Ssa171DU	04	40.6	40.6	0.5	9	NED	B	0.5			TTATTATCCAAAGGGGTCAAAA	GAGGTCGCTGGGGTTTACTAT	O'Reilly et al. (1996), Can J Fish Aquat Sci 53: 2292-2298
Ssa197DU	08	49.5	37.4	2.1	13	FAM	B	0.75	Ssa197	U43694	GGGTTGAGTAGGGAGGCTTG	TGGCAGGGATTTGACATAAC	O'Reilly et al. (1996), Can J Fish Aquat Sci 53: 2292-2298
Ssa20	20	14.5	0	0.3	13	NED	B	1		AF019162	TCATGGAGAAGAGGAGGC	ACAGACAGCTTACACAACTC
Ssa202DU	01	0	0	0	7	VIC	A	0.25		U43695	AGGTAACTGGCTCAACTC	ATGTTGCGTGAGTGAGTG
Ssa401UoS	08	12.3	0.2	0	16	PET	A	1		AJ402718	ACTGGTTGTTGCAGAGTTTGATGC	AAACATACCTGATTCCCGAACCAG	Cairney et al. (2000), Molecular Ecology Notes 9: 2175-2178
Ssa402UoS/i	22	10.3	7.4	0	9	FAM	A	1		AJ402719	GCTTTGGCAATGCATGTGGTAAT	CCTATCCCTGTTGTTGCTGAC	Cairney et al. (2000), Molecular Ecology Notes 9: 2175-2178
Ssa402UoS/ii	23	17	0	0.2	9	FAM	A	1		AJ402719	GCTTTGGCAATGCATGTGGTAAT	CCTATCCCTGTTGTTGCTGAC	Cairney et al. (2000), Molecular Ecology Notes 9: 2175-2178
Ssa403UoS/i	23	17.8	0.8	0.3	9	VIC	A	0.75		AJ402720	CTTTAGAAGACGGCTCACCCTGTA	GCTACTTCGTACTGACTGCCTCA	Cairney et al. (2000), Molecular Ecology Notes 9: 2175-2178
Ssa404UoS	22	68.3	65.4	0	15	PET	B	0.75		AJ402721	ATGCAGTGTAAGAGGGGTAAAAAC	CTCTGCTCTCCTCTGACTCTC	Cairney et al. (2000), Molecular Ecology Notes 9: 2175-2178
Ssa405UoS	28	8.4	8.4	17.8	10	VIC	B	0.5		AJ402722	CTGAGTGGGAATGGACCAGACA	ACTCGGGAGGCCCAGACTTGAT	Cairney et al. (2000), Molecular Ecology Notes 9: 2175-2178
Ssa406UoS	01	66	66	0.378	9	NED	B	1		AJ402723	ACCAACCTGCACATGTCTTCTATG	GCTGCCGCCTGTTGTCTCTTT	Cairney et al. (2000), Molecular Ecology Notes 9: 2175-2178
Ssa407UoS	13	4.4	1.8	0	13	VIC	B	1		AJ402724	TGTGTAGGCAGGTGTGGAC	CACTGCTGTTACTTTGGTGATTC	Cairney et al. (2000), Molecular Ecology Notes 9: 2175-2178
Ssa408UoS	09	8.6	0	32.4	11	NED	A	1		AJ402725	AATGGATTACGGGTACGTTAGACA	CTCTTGTGCAGGTTCTTCATCTGT	Cairney et al. (2000), Molecular Ecology Notes 9: 2175-2178
Ssa410UoS	17a	2.5	2.5	7.3	8	FAM	B	1		AJ402727	GGAAAATAATCAATGCTGCTGGTT	CTACAATCTGGACTATCTTCTTCA	Cairney et al. (2000), Molecular Ecology Notes 9: 2175-2178
Ssa413UoS	09	29.3	20.7	32.6	11	VIC	B	0.75		AJ402730	GTAGACGCCATCGGTATTGTG	CGTGATGCCGCTGTAGACTTG	Cairney et al. (2000), Molecular Ecology Notes 9: 2175-2178
Ssa417UoS	11	55.1	49.4	0	7	FAM	B	1		AJ402734	AGACAGGTCCAGACAAGCACTCA	ATCAAATCCACTGGGGTTATACTG	Cairney et al. (2000), Molecular Ecology Notes 9: 2175-2178
Ssa418UoS/i	24	16.9	0	0	15	PET	B	1		AJ402735	CACACCTCAACCTGGACACT	GACATCAACAACCTCAAGACTG	Cairney et al. (2000), Molecular Ecology Notes 9: 2175-2178
Ssa418UoS/ii	16	36.8	17	0	15	PET	B	1		AJ402735	CACACCTCAACCTGGACACT	GACATCAACAACCTCAAGACTG	Cairney et al. (2000), Molecular Ecology Notes 9: 2175-2178
Ssa421UoS	25	0	0	0	11	PET	A	1		AJ402738	CAGGGTCTGTGGTGGACTGTTC	CGTTTGCACATTGTGAGGTGTC	Cairney et al. (2000), Molecular Ecology Notes 9: 2175-2178
Ssa422UoS	13	25.9	23.3	0	13	NED	B	0.5		AJ402739	TTATGGGCGTCCACCTCTGACA	CACCCCAGCCTCCTCAACCTTC	Cairney et al. (2000), Molecular Ecology Notes 9: 2175-2178
Ssa48	10	74.7	59.6	0	3	VIC	B	0.25		AF019176	ACAGGTCTGCCATTGGAG	CGAAATCCTAATAAACTCCC
Ssa64/ii	06	80.6	80.6	0.3	1	PET	B	1		AF019183	ATCACCAGGAAGTTCTGC	AGCTTTGTCCTCAAGGAG
Ssa74	12	11.6	10.4	10.4	12	NED	B	0.5		AF019187	GAGAATGAAGGTGGCAGG	GTAGCGGCTGTGCAAATG
Ssa85DU	18	36.4	36.4	58.3	5	PET	A	0.75		U43692	ACTGCGGGACATTTGAGG	TCAGATTTCTTACACTCTCG
Ssa98	08	29.4	17.3	0	14	NED	A	0.5		AF256663	TGTCATTTGCAGTCCTTAC	TGGGCACAGCTCTGAAAG
SsaD157	21	14	6.7	0.1	10	NED	B	1		AF525204	ATCGAAATGGAACTTTTGAATG	GCTTAGGGCTGAGAGAGGAATAC	King et al. (2005), Mol Ecol Notes 5:130-132
SsaD190	11	55.1	49.4	0	7	VIC	B	1		AF525206	GGCATTGGAGGTAAGGACAC	CCAGACCACTGAACTTCTCATC	King et al. (2005), Mol Ecol Notes 5:130-132
SsaD237	31	12.2	1.9	3.2	6	PET	B	1		AF525207	CAATGATGGAGTGGGAATTATC	CCTCTATCCATACAACACATGC	King et al. (2005), Mol Ecol Notes 5:130-132
SsaD48	25	9.5	9.5	1.3	10	FAM	B	1		AF525209	GAGCCTGTTCAGAGAAATGAG	CAGAGGTGTTGAGTCAGAGAAG	King et al. (2005), Mol Ecol Notes 5:130-132
SsaD58	22	21.6	18.7	0	8	VIC	B	1		AF525210	TAGAGTTTGTTCTCTGGCTTTG	AGACCCTAGGACTGGCTACTG	King et al. (2005), Mol Ecol Notes 5:130-132
SsaD71	24	43.2	26.3	0	8	PET	B	1		AF525211	AACGTGAAACATAAATCGATGG	TTAAGAATGGGTTGCCTATGAG	King et al. (2005), Mol Ecol Notes 5:130-132
SsaLEER15	25	55.2	55.2	1.3	14	FAM	A	1		U86708	ACAACAGCGTCACCTGTC	ACTGACTTGAAGGACATTAC
SSOsl311	02	12.4	4.6	0	4	PET	A	1		Z48597	GGAGGAACTGCATTCTCTG	TCTGAAAGGGCACTAACCG	Slettan et al. (1995), Animal Genetics 26: 281-282
SSOSL417	02	29.6	21.8	0	12	VIC	A	0.75		Z48598	TTGTTCAGTGTATATGTGTCCCAT	GATCTTCACTGCCACCTTATGACC	Slettan et al. (1995), Animal Genetics 26: 281-282
SSOsl438	09	33.7	25.1	32.6	4	VIC	A	1		Z49134	TGACAACACACAACCAAGG	GTAAAATGGAAGCATCTGTG	Slettan et al. (1996), Animal Genetics 27: 57-8
Ssosl444	03	31.2	31.2	21.3	3	NED	A	1		Z49997	GGACAAAGTAATCCTCAGG	CCACGATTCTATTTCTCCC	Slettan et al. (1996), Animal Genetics 27: 57-8
SSsp1605	18	0	0	37.7	16	NED	A	0.5		AY081812	CGCAATGGAAGTCAGTGGACTGG	CTGATTTAGCTTTTTAGTGCCCAATGC	Paterson et al. (2004), Molecular Ecology Notes 4: 160-162
SSsp2201	05	72	72	1.4	16	NED	A	1		AY081807	TTTAGATGGTGGGATACTGGGAGGC	CGGGAGCCCCATAACCCTACTAATAAC	Paterson et al. (2004), Molecular Ecology Notes 4: 160-162
SSsp2210	06	60.9	60.9	0	7	NED	A	0.25		AY081808	AAGTATTCATGCACACACATTCACTGC	CAAGACCCTTTTTCCAATGGGATTC	Paterson et al. (2004), Molecular Ecology Notes 4: 160-162
SSsp2213	05	1	1	1.4	12	PET	A	1		AY081809	ATGTGGAGGTCAACTAACCAGCGTG	CATCAATCACAGAGTGAGGCACTCG
SSsp2215	07	56.8	56.8	56.4	11	NED	B	0.25		AY081810	ACTAGCCAGGTGTCCTGCCGGTC	AGGGTCAGTCAGTCACACCATGCAC	Paterson et al. (2004), Molecular Ecology Notes 4: 160-162
SSsp2216	07	46.3	46.3	0	7	FAM	B	0.75		AY081811	GGCCCAGACAGATAAACAAACACGC	GCCAACAGCAGCATCTACACCCAG	Paterson et al. (2004), Molecular Ecology Notes 4: 160-162
UBA	15	14.3	14.3	1.3	6	VIC	B	1			GGAGAGCTGCCCAGATGACTT	CAATTACCACAAGCCCGCTC	Grimholt et al. (2002), Immunogenetics 54, 570-581
