# Supplementary material for: Confirmation and fine-mapping of a major QTL for resistance to infectious pancreatic necrosis in Atlantic salmon (Salmo salar): population-level associations between markers and trait
Source: BMC Genomics. 2009 Aug 7;10:368. doi: 10.1186/1471-2164-10-368 (PMC2728743; doi:10.1186/1471-2164-10-368)
Supplement: Additional file 2 — Information content and statistics from genome scan. Information content and statistics from the genome scan. [file 1471-2164-10-368-S2.xls]

## Sheet: Ark1
linkage group	position within linkage group female map (cM)	position (accumulated) female map (cM)	information content	LRT	F
1	0	0	0.8292	25.696	1.2848
1	1	1	0.8032	25.67	1.2835
1	2	2	0.7784	25.644	1.2822
1	3	3	0.7547	25.614	1.2807
1	4	4	0.7322	25.586	1.2793
1	5	5	0.7108	25.554	1.2777
1	6	6	0.6904	25.524	1.2762
1	7	7	0.6711	25.492	1.2746
1	8	8	0.6527	25.458	1.2729
1	9	9	0.6353	25.424	1.2712
1	10	10	0.6189	25.39	1.2695
1	11	11	0.6033	25.356	1.2678
1	12	12	0.5887	25.322	1.2661
1	13	13	0.5749	25.288	1.2644
1	14	14	0.5619	25.254	1.2627
1	15	15	0.5498	25.222	1.2611
1	16	16	0.5384	25.192	1.2596
1	17	17	0.5279	25.162	1.2581
1	18	18	0.5181	25.136	1.2568
1	19	19	0.5091	25.114	1.2557
1	20	20	0.5007	25.094	1.2547
1	21	21	0.4931	25.08	1.254
1	22	22	0.4863	25.07	1.2535
1	23	23	0.4801	25.068	1.2534
1	24	24	0.4746	25.07	1.2535
1	25	25	0.4698	25.082	1.2541
1	26	26	0.4656	25.1	1.255
1	27	27	0.4621	25.13	1.2565
1	28	28	0.4593	25.168	1.2584
1	29	29	0.4571	25.216	1.2608
1	30	30	0.4556	25.274	1.2637
1	31	31	0.4547	25.344	1.2672
1	32	32	0.4545	25.424	1.2712
1	33	33	0.4549	25.518	1.2759
1	34	34	0.456	25.62	1.281
1	35	35	0.4577	25.736	1.2868
1	36	36	0.4601	25.86	1.293
1	37	37	0.4631	25.996	1.2998
1	38	38	0.4668	26.14	1.307
1	39	39	0.4712	26.292	1.3146
1	40	40	0.4762	26.452	1.3226
1	41	41	0.4819	26.618	1.3309
1	42	42	0.4883	26.792	1.3396
1	43	43	0.4954	26.968	1.3484
1	44	44	0.5032	27.148	1.3574
1	45	45	0.5117	27.33	1.3665
1	46	46	0.521	27.514	1.3757
1	47	47	0.531	27.698	1.3849
1	48	48	0.5418	27.882	1.3941
1	49	49	0.5534	28.066	1.4033
1	50	50	0.5658	28.246	1.4123
1	51	51	0.579	28.424	1.4212
1	52	52	0.593	28.6	1.43
1	53	53	0.608	28.772	1.4386
1	54	54	0.6238	28.94	1.447
1	55	55	0.6405	29.104	1.4552
1	56	56	0.6582	29.264	1.4632
1	57	57	0.6768	29.42	1.471
1	58	58	0.6965	29.57	1.4785
1	59	59	0.7172	29.716	1.4858
1	60	60	0.7389	29.856	1.4928
1	61	61	0.7618	29.992	1.4996
1	62	62	0.7858	30.124	1.5062
1	63	63	0.8109	30.25	1.5125
1	64	64	0.8373	30.372	1.5186
1	65	65	0.865	30.488	1.5244
1	66	66	0.8939	30.602	1.5301
2	0	67	0.7842	36.706	1.8353
2	1	68	0.7777	36.644	1.8322
2	2	69	0.7742	36.572	1.8286
2	3	70	0.7737	36.486	1.8243
2	4	71	0.7762	36.38	1.819
2	5	72	0.7774	36.18	1.809
2	6	73	0.7739	35.856	1.7928
2	7	74	0.7717	35.506	1.7753
2	8	75	0.7709	35.134	1.7567
2	9	76	0.7714	34.742	1.7371
2	10	77	0.7733	34.332	1.7166
2	11	78	0.7765	33.908	1.6954
2	12	79	0.7811	33.472	1.6736
2	13	80	0.787	33.028	1.6514
2	14	81	0.7943	32.582	1.6291
2	15	82	0.8029	32.134	1.6067
2	16	83	0.8129	31.692	1.5846
2	17	84	0.8244	31.258	1.5629
2	18	85	0.8373	30.832	1.5416
2	19	86	0.8516	30.422	1.5211
2	20	87	0.8674	30.026	1.5013
2	21	88	0.8847	29.646	1.4823
2	22	89	0.8934	29.42	1.471
2	23	90	0.8639	29.742	1.4871
2	24	91	0.837	30.078	1.5039
2	25	92	0.8127	30.424	1.5212
2	26	93	0.791	30.78	1.539
2	27	94	0.7718	31.14	1.557
2	28	95	0.7551	31.494	1.5747
2	29	96	0.7408	31.838	1.5919
2	30	97	0.729	32.164	1.6082
2	31	98	0.7196	32.46	1.623
2	32	99	0.7126	32.72	1.636
2	33	100	0.708	32.938	1.6469
2	34	101	0.7058	33.104	1.6552
2	35	102	0.706	33.22	1.661
2	36	103	0.7086	33.282	1.6641
2	37	104	0.7136	33.294	1.6647
2	38	105	0.7209	33.262	1.6631
2	39	106	0.7307	33.194	1.6597
2	40	107	0.7429	33.094	1.6547
2	41	108	0.7575	32.974	1.6487
2	42	109	0.7746	32.838	1.6419
2	43	110	0.7942	32.696	1.6348
2	44	111	0.8163	32.55	1.6275
2	45	112	0.841	32.406	1.6203
2	46	113	0.8683	32.264	1.6132
2	47	114	0.8982	32.128	1.6064
2	48	115	0.9308	32	1.6
2	49	116	0.9172	41.502	2.0751
2	50	117	0.8895	40.598	2.0299
2	51	118	0.8763	39.252	1.9626
2	52	119	0.8776	37.64	1.882
2	53	120	0.8933	35.966	1.7983
2	54	121	0.8815	35.696	1.7848
2	55	122	0.842	36.75	1.8375
2	56	123	0.8164	37.642	1.8821
2	57	124	0.8049	38.202	1.9101
2	58	125	0.8074	38.316	1.9158
2	59	126	0.8239	38.014	1.9007
2	60	127	0.8545	37.43	1.8715
3	0	128	0.7822	24.854	1.2427
3	1	129	0.7721	24.628	1.2314
3	2	130	0.7645	24.364	1.2182
3	3	131	0.7593	24.062	1.2031
3	4	132	0.7566	23.72	1.186
3	5	133	0.7562	23.342	1.1671
3	6	134	0.7582	22.932	1.1466
3	7	135	0.7626	22.49	1.1245
3	8	136	0.7694	22.026	1.1013
3	9	137	0.7713	21.108	1.0554
3	10	138	0.7658	19.524	0.9762
3	11	139	0.7647	17.952	0.8976
3	12	140	0.7677	16.43	0.8215
3	13	141	0.775	14.992	0.7496
3	14	142	0.7866	13.668	0.6834
3	15	143	0.8024	12.482	0.6241
3	16	144	0.8226	11.444	0.5722
3	17	145	0.847	10.562	0.5281
3	18	146	0.8758	9.834	0.4917
3	19	147	0.846	9.322	0.4661
3	20	148	0.8144	9.186	0.4593
3	21	149	0.7882	9.53	0.4765
3	22	150	0.7672	10.464	0.5232
3	23	151	0.7515	12.064	0.6032
3	24	152	0.741	14.362	0.7181
3	25	153	0.7357	17.328	0.8664
3	26	154	0.7356	20.848	1.0424
3	27	155	0.7407	24.758	1.2379
3	28	156	0.751	28.854	1.4427
3	29	157	0.7665	32.936	1.6468
3	30	158	0.7873	36.836	1.8418
3	31	159	0.8133	40.432	2.0216
4	0	160	0.8389	48.306	2.4153
4	1	161	0.8154	48.374	2.4187
4	2	162	0.7934	48.438	2.4219
4	3	163	0.7728	48.498	2.4249
4	4	164	0.7535	48.552	2.4276
4	5	165	0.7355	48.602	2.4301
4	6	166	0.7189	48.642	2.4321
4	7	167	0.7035	48.674	2.4337
4	8	168	0.6893	48.696	2.4348
4	9	169	0.6763	48.708	2.4354
4	10	170	0.6645	48.706	2.4353
4	11	171	0.6539	48.692	2.4346
4	12	172	0.6445	48.664	2.4332
4	13	173	0.6362	48.622	2.4311
4	14	174	0.629	48.564	2.4282
4	15	175	0.623	48.492	2.4246
4	16	176	0.618	48.404	2.4202
4	17	177	0.6142	48.3	2.415
4	18	178	0.6114	48.18	2.409
4	19	179	0.6098	48.048	2.4024
4	20	180	0.6092	47.902	2.3951
4	21	181	0.6097	47.744	2.3872
4	22	182	0.6113	47.576	2.3788
4	23	183	0.614	47.4	2.37
4	24	184	0.6177	47.216	2.3608
4	25	185	0.6226	47.028	2.3514
4	26	186	0.6286	46.836	2.3418
4	27	187	0.6357	46.644	2.3322
4	28	188	0.6439	46.452	2.3226
4	29	189	0.6533	46.26	2.313
4	30	190	0.6638	46.072	2.3036
4	31	191	0.6755	45.888	2.2944
4	32	192	0.6884	45.708	2.2854
4	33	193	0.7025	45.536	2.2768
4	34	194	0.7178	45.368	2.2684
4	35	195	0.7344	45.208	2.2604
4	36	196	0.7523	45.056	2.2528
4	37	197	0.7715	44.91	2.2455
4	38	198	0.7921	44.772	2.2386
4	39	199	0.814	44.642	2.2321
4	40	200	0.8373	44.518	2.2259
4	41	201	0.8476	43.866	2.1933
4	42	202	0.8174	43.896	2.1948
4	43	203	0.7884	43.926	2.1963
4	44	204	0.7606	43.958	2.1979
4	45	205	0.7341	43.992	2.1996
4	46	206	0.7087	44.024	2.2012
4	47	207	0.6844	44.058	2.2029
4	48	208	0.6611	44.094	2.2047
4	49	209	0.639	44.13	2.2065
4	50	210	0.6178	44.166	2.2083
4	51	211	0.5976	44.202	2.2101
4	52	212	0.5783	44.24	2.212
4	53	213	0.5599	44.278	2.2139
4	54	214	0.5424	44.316	2.2158
4	55	215	0.5258	44.354	2.2177
4	56	216	0.5099	44.392	2.2196
4	57	217	0.4949	44.43	2.2215
4	58	218	0.4806	44.468	2.2234
4	59	219	0.4671	44.504	2.2252
4	60	220	0.4543	44.542	2.2271
4	61	221	0.4422	44.578	2.2289
4	62	222	0.4308	44.612	2.2306
4	63	223	0.4201	44.644	2.2322
4	64	224	0.41	44.676	2.2338
4	65	225	0.4006	44.706	2.2353
4	66	226	0.3917	44.732	2.2366
4	67	227	0.3835	44.756	2.2378
4	68	228	0.3759	44.778	2.2389
4	69	229	0.3688	44.794	2.2397
4	70	230	0.3623	44.808	2.2404
4	71	231	0.3564	44.818	2.2409
4	72	232	0.351	44.824	2.2412
4	73	233	0.3462	44.826	2.2413
4	74	234	0.3419	44.822	2.2411
4	75	235	0.3381	44.814	2.2407
4	76	236	0.3349	44.802	2.2401
4	77	237	0.3321	44.784	2.2392
4	78	238	0.3299	44.76	2.238
4	79	239	0.3282	44.734	2.2367
4	80	240	0.3269	44.702	2.2351
4	81	241	0.3262	44.666	2.2333
4	82	242	0.326	44.626	2.2313
4	83	243	0.3263	44.582	2.2291
4	84	244	0.327	44.534	2.2267
4	85	245	0.3283	44.486	2.2243
4	86	246	0.3301	44.434	2.2217
4	87	247	0.3324	44.38	2.219
4	88	248	0.3352	44.324	2.2162
4	89	249	0.3385	44.268	2.2134
4	90	250	0.3424	44.21	2.2105
4	91	251	0.3467	44.152	2.2076
4	92	252	0.3516	44.096	2.2048
4	93	253	0.3571	44.038	2.2019
4	94	254	0.3631	43.982	2.1991
4	95	255	0.3696	43.926	2.1963
4	96	256	0.3767	43.872	2.1936
4	97	257	0.3844	43.82	2.191
4	98	258	0.3927	43.768	2.1884
4	99	259	0.4016	43.718	2.1859
4	100	260	0.4112	43.67	2.1835
4	101	261	0.4213	43.624	2.1812
4	102	262	0.4321	43.58	2.179
4	103	263	0.4436	43.536	2.1768
4	104	264	0.4558	43.496	2.1748
4	105	265	0.4687	43.456	2.1728
4	106	266	0.4823	43.42	2.171
4	107	267	0.4966	43.384	2.1692
4	108	268	0.5117	43.35	2.1675
4	109	269	0.5277	43.318	2.1659
4	110	270	0.5444	43.288	2.1644
4	111	271	0.562	43.258	2.1629
4	112	272	0.5805	43.23	2.1615
4	113	273	0.5999	43.204	2.1602
4	114	274	0.6202	43.18	2.159
4	115	275	0.6415	43.156	2.1578
4	116	276	0.6638	43.134	2.1567
4	117	277	0.6872	43.112	2.1556
5	0	278	0.8472	31.3006	1.6474
5	1	279	0.8586	25.1883	1.3257
5	2	280	0.8331	25.2567	1.3293
5	3	281	0.8088	25.327	1.333
5	4	282	0.7855	25.4011	1.3369
5	5	283	0.7633	25.4752	1.3408
5	6	284	0.7421	25.5531	1.3449
5	7	285	0.7219	25.6348	1.3492
5	8	286	0.7027	25.7165	1.3535
5	9	287	0.6844	25.802	1.358
5	10	288	0.667	25.8913	1.3627
5	11	289	0.6505	25.9806	1.3674
5	12	290	0.6348	26.0718	1.3722
5	13	291	0.6199	26.1668	1.3772
5	14	292	0.6058	26.2618	1.3822
5	15	293	0.5925	26.3606	1.3874
5	16	294	0.58	26.4594	1.3926
5	17	295	0.5681	26.5582	1.3978
5	18	296	0.557	26.6589	1.4031
5	19	297	0.5466	26.7615	1.4085
5	20	298	0.5369	26.8641	1.4139
5	21	299	0.5278	26.9648	1.4192
5	22	300	0.5193	27.0674	1.4246
5	23	301	0.5115	27.1681	1.4299
5	24	302	0.5044	27.2688	1.4352
5	25	303	0.4978	27.3657	1.4403
5	26	304	0.4918	27.4626	1.4454
5	27	305	0.4864	27.5576	1.4504
5	28	306	0.4816	27.6488	1.4552
5	29	307	0.4774	27.7381	1.4599
5	30	308	0.4737	27.8236	1.4644
5	31	309	0.4706	27.9053	1.4687
5	32	310	0.4681	27.9813	1.4727
5	33	311	0.4661	28.0554	1.4766
5	34	312	0.4646	28.1238	1.4802
5	35	313	0.4637	28.1865	1.4835
5	36	314	0.4634	28.2454	1.4866
5	37	315	0.4635	28.2986	1.4894
5	38	316	0.4643	28.348	1.492
5	39	317	0.4655	28.3898	1.4942
5	40	318	0.4674	28.4278	1.4962
5	41	319	0.4697	28.4601	1.4979
5	42	320	0.4727	28.4867	1.4993
5	43	321	0.4761	28.5076	1.5004
5	44	322	0.4802	28.5228	1.5012
5	45	323	0.4848	28.5342	1.5018
5	46	324	0.49	28.5418	1.5022
5	47	325	0.4958	28.5418	1.5022
5	48	326	0.5022	28.5399	1.5021
5	49	327	0.5091	28.5323	1.5017
5	50	328	0.5167	28.5209	1.5011
5	51	329	0.525	28.5057	1.5003
5	52	330	0.5334	28.5	1.5
5	53	331	0.5415	28.5228	1.5012
5	54	332	0.5502	28.5418	1.5022
5	55	333	0.5597	28.5551	1.5029
5	56	334	0.57	28.5646	1.5034
5	57	335	0.5809	28.5684	1.5036
5	58	336	0.5927	28.5684	1.5036
5	59	337	0.6052	28.5646	1.5034
5	60	338	0.6185	28.5551	1.5029
5	61	339	0.6327	28.5418	1.5022
5	62	340	0.6477	28.5247	1.5013
5	63	341	0.6635	28.5038	1.5002
5	64	342	0.6803	28.4791	1.4989
5	65	343	0.698	28.4525	1.4975
5	66	344	0.7167	28.4221	1.4959
5	67	345	0.7363	28.3879	1.4941
5	68	346	0.757	28.3537	1.4923
5	69	347	0.7787	28.3157	1.4903
5	70	348	0.8015	28.2758	1.4882
5	71	349	0.8254	28.2359	1.4861
5	72	350	0.8504	28.1922	1.4838
5	73	351	0.758	28.1903	1.4837
5	74	352	0.8259	27.9699	1.4721
6	0	353	0.8666	17.278	0.8639
6	1	354	0.8433	17.276	0.8638
6	2	355	0.8212	17.276	0.8638
6	3	356	0.8002	17.274	0.8637
6	4	357	0.7802	17.272	0.8636
6	5	358	0.7613	17.272	0.8636
6	6	359	0.7434	17.27	0.8635
6	7	360	0.7264	17.268	0.8634
6	8	361	0.7104	17.266	0.8633
6	9	362	0.6954	17.262	0.8631
6	10	363	0.6812	17.258	0.8629
6	11	364	0.6679	17.254	0.8627
6	12	365	0.6554	17.248	0.8624
6	13	366	0.6438	17.24	0.862
6	14	367	0.6329	17.23	0.8615
6	15	368	0.6229	17.218	0.8609
6	16	369	0.6137	17.202	0.8601
6	17	370	0.6052	17.186	0.8593
6	18	371	0.5975	17.166	0.8583
6	19	372	0.5905	17.142	0.8571
6	20	373	0.5842	17.114	0.8557
6	21	374	0.5787	17.082	0.8541
6	22	375	0.5738	17.048	0.8524
6	23	376	0.5697	17.01	0.8505
6	24	377	0.5663	16.968	0.8484
6	25	378	0.5635	16.922	0.8461
6	26	379	0.5614	16.876	0.8438
6	27	380	0.5601	16.826	0.8413
6	28	381	0.5594	16.776	0.8388
6	29	382	0.5593	16.726	0.8363
6	30	383	0.56	16.676	0.8338
6	31	384	0.5613	16.628	0.8314
6	32	385	0.5633	16.584	0.8292
6	33	386	0.566	16.542	0.8271
6	34	387	0.5694	16.506	0.8253
6	35	388	0.5735	16.474	0.8237
6	36	389	0.5783	16.45	0.8225
6	37	390	0.5837	16.432	0.8216
6	38	391	0.5899	16.422	0.8211
6	39	392	0.5969	16.418	0.8209
6	40	393	0.6045	16.42	0.821
6	41	394	0.613	16.43	0.8215
6	42	395	0.6221	16.448	0.8224
6	43	396	0.6321	16.47	0.8235
6	44	397	0.6429	16.498	0.8249
6	45	398	0.6544	16.532	0.8266
6	46	399	0.6668	16.57	0.8285
6	47	400	0.6801	16.61	0.8305
6	48	401	0.6942	16.654	0.8327
6	49	402	0.7092	16.702	0.8351
6	50	403	0.7251	16.75	0.8375
6	51	404	0.742	16.8	0.84
6	52	405	0.7598	16.85	0.8425
6	53	406	0.7787	16.902	0.8451
6	54	407	0.7735	16.372	0.8186
6	55	408	0.7684	15.812	0.7906
6	56	409	0.7662	15.318	0.7659
6	57	410	0.7669	14.922	0.7461
6	58	411	0.7706	14.648	0.7324
6	59	412	0.7771	14.516	0.7258
6	60	413	0.7865	14.526	0.7263
6	61	414	0.7965	14.664	0.7332
6	62	415	0.7884	14.938	0.7469
6	63	416	0.7852	15.454	0.7727
6	64	417	0.7869	16.2	0.81
6	65	418	0.7934	17.144	0.8572
6	66	419	0.8049	18.224	0.9112
6	67	420	0.8213	19.37	0.9685
6	68	421	0.8426	20.518	1.0259
6	69	422	0.8689	21.618	1.0809
6	70	423	0.9003	22.648	1.1324
6	71	424	0.9366	23.594	1.1797
6	72	425	0.8659	23.284	1.1642
6	73	426	0.9472	25.162	1.2581
6	74	427	0.9268	24.612	1.2306
6	75	428	0.914	24.046	1.2023
6	76	429	0.9085	23.534	1.1767
6	77	430	0.9105	23.148	1.1574
6	78	431	0.9199	22.93	1.1465
6	79	432	0.9367	22.876	1.1438
6	80	433	0.9611	22.96	1.148
7	0	434	0.6962	18.5877	0.9783
7	1	435	0.7127	18.5915	0.9785
7	2	436	0.7303	18.5953	0.9787
7	3	437	0.7298	18.734	0.986
7	4	438	0.7044	18.6998	0.9842
7	5	439	0.6833	18.6922	0.9838
7	6	440	0.6667	18.7131	0.9849
7	7	441	0.6544	18.7587	0.9873
7	8	442	0.6463	18.8233	0.9907
7	9	443	0.6426	18.9012	0.9948
7	10	444	0.6432	18.9848	0.9992
7	11	445	0.6363	19.0285	1.0015
7	12	446	0.6199	19.0247	1.0013
7	13	447	0.6051	19.0152	1.0008
7	14	448	0.5919	19	1
7	15	449	0.5802	18.9791	0.9989
7	16	450	0.57	18.9487	0.9973
7	17	451	0.5614	18.9107	0.9953
7	18	452	0.5542	18.8613	0.9927
7	19	453	0.5485	18.8005	0.9895
7	20	454	0.5443	18.7264	0.9856
7	21	455	0.5416	18.639	0.981
7	22	456	0.5403	18.5402	0.9758
7	23	457	0.5405	18.4262	0.9698
7	24	458	0.5422	18.2989	0.9631
7	25	459	0.5453	18.1583	0.9557
7	26	460	0.55	18.0082	0.9478
7	27	461	0.556	17.8467	0.9393
7	28	462	0.5636	17.6795	0.9305
7	29	463	0.5727	17.5066	0.9214
7	30	464	0.5833	17.3299	0.9121
7	31	465	0.5689	17.2425	0.9075
7	32	466	0.5586	17.1817	0.9043
7	33	467	0.5525	17.1456	0.9024
7	34	468	0.5504	17.1342	0.9018
7	35	469	0.5524	17.1323	0.9017
7	36	470	0.5585	17.1304	0.9016
7	37	471	0.5688	17.1133	0.9007
7	38	472	0.5831	17.0696	0.8984
7	39	473	0.6015	16.9955	0.8945
7	40	474	0.6242	16.8967	0.8893
7	41	475	0.651	16.7827	0.8833
7	42	476	0.6821	16.6668	0.8772
7	43	477	0.7175	16.5604	0.8716
7	44	478	0.7573	16.4711	0.8669
7	45	479	0.8014	16.3989	0.8631
7	46	480	0.8501	16.3457	0.8603
7	47	481	0.8453	16.5281	0.8699
7	48	482	0.8223	16.8112	0.8848
7	49	483	0.8063	17.0886	0.8994
7	50	484	0.7973	17.3394	0.9126
7	51	485	0.7953	17.5427	0.9233
7	52	486	0.8003	17.6795	0.9305
7	53	487	0.8123	17.7251	0.9329
7	54	488	0.8313	17.6757	0.9303
7	55	489	0.8573	17.5294	0.9226
7	56	490	0.8903	17.3033	0.9107
8	0	491	0.882	29.28	1.464
8	1	492	0.8658	25.564	1.2782
8	2	493	0.8512	25.926	1.2963
8	3	494	0.8434	26.422	1.3211
8	4	495	0.8425	27.014	1.3507
8	5	496	0.8484	27.646	1.3823
8	6	497	0.8422	27.35	1.3675
8	7	498	0.8366	26.916	1.3458
8	8	499	0.8338	26.448	1.3224
8	9	500	0.8336	25.95	1.2975
8	10	501	0.8361	25.434	1.2717
8	11	502	0.8413	24.902	1.2451
8	12	503	0.8491	24.364	1.2182
8	13	504	0.8596	23.828	1.1914
8	14	505	0.8728	23.298	1.1649
8	15	506	0.8888	22.784	1.1392
8	16	507	0.8665	22.316	1.1158
8	17	508	0.8746	21.572	1.0786
8	18	509	0.8321	24.568	1.2284
8	19	510	0.8441	27.954	1.3977
8	20	511	0.8657	28.126	1.4063
8	21	512	0.8497	28.324	1.4162
8	22	513	0.8367	28.534	1.4267
8	23	514	0.8266	28.752	1.4376
8	24	515	0.8195	28.97	1.4485
8	25	516	0.8153	29.184	1.4592
8	26	517	0.814	29.388	1.4694
8	27	518	0.8157	29.576	1.4788
8	28	519	0.8203	29.744	1.4872
8	29	520	0.8278	29.892	1.4946
8	30	521	0.8382	30.018	1.5009
8	31	522	0.8354	29.948	1.4974
8	32	523	0.8275	29.796	1.4898
8	33	524	0.8214	29.64	1.482
8	34	525	0.8169	29.478	1.4739
8	35	526	0.8142	29.312	1.4656
8	36	527	0.8131	29.144	1.4572
8	37	528	0.8138	28.974	1.4487
9	0	529	0.7593	12.6103	0.6637
9	1	530	0.75	12.6863	0.6677
9	2	531	0.7423	12.7642	0.6718
9	3	532	0.7361	12.8421	0.6759
9	4	533	0.7314	12.9219	0.6801
9	5	534	0.7282	12.9998	0.6842
9	6	535	0.7264	13.0777	0.6883
9	7	536	0.7262	13.1537	0.6923
9	8	537	0.7274	13.2278	0.6962
9	9	538	0.7302	13.2981	0.6999
9	10	539	0.7344	13.3665	0.7035
9	11	540	0.7401	13.4273	0.7067
9	12	541	0.7473	13.4862	0.7098
9	13	542	0.7394	13.2848	0.6992
9	14	543	0.7327	13.1727	0.6933
9	15	544	0.7292	13.2411	0.6969
9	16	545	0.7287	13.5223	0.7117
9	17	546	0.7313	14.0087	0.7373
9	18	547	0.7371	14.649	0.771
9	19	548	0.7459	15.3615	0.8085
9	20	549	0.7579	16.0721	0.8459
9	21	550	0.7584	15.5724	0.8196
9	22	551	0.7516	13.5907	0.7153
9	23	552	0.7577	14.174	0.746
9	24	553	0.7488	14.4571	0.7609
9	25	554	0.7428	14.8124	0.7796
9	26	555	0.7385	15.0651	0.7929
9	27	556	0.7368	15.3577	0.8083
9	28	557	0.7377	15.7035	0.8265
9	29	558	0.7412	16.0911	0.8469
9	30	559	0.7473	16.511	0.869
9	31	560	0.756	16.9461	0.8919
9	32	561	0.7673	17.3831	0.9149
9	33	562	0.7814	17.8049	0.9371
9	34	563	0.7981	18.2001	0.9579
9	35	564	0.8175	18.5611	0.9769
9	36	565	0.8396	18.8822	0.9938
9	37	566	0.8646	19.1577	1.0083
10	0	567	0.2581	42.1553	2.2187
10	1	568	0.2652	42.1876	2.2204
10	2	569	0.2728	42.2218	2.2222
10	3	570	0.2808	42.2579	2.2241
10	4	571	0.2894	42.2959	2.2261
10	5	572	0.2986	42.3339	2.2281
10	6	573	0.3083	42.3738	2.2302
10	7	574	0.3185	42.4156	2.2324
10	8	575	0.3293	42.4574	2.2346
10	9	576	0.3407	42.4992	2.2368
10	10	577	0.3528	42.5429	2.2391
10	11	578	0.3654	42.5847	2.2413
10	12	579	0.3787	42.6265	2.2435
10	13	580	0.3927	42.6664	2.2456
10	14	581	0.4074	42.7044	2.2476
10	15	582	0.4228	42.7405	2.2495
10	16	583	0.4389	42.7747	2.2513
10	17	584	0.4559	42.807	2.253
10	18	585	0.4736	42.8355	2.2545
10	19	586	0.4921	42.8602	2.2558
10	20	587	0.5115	42.8811	2.2569
10	21	588	0.5318	42.9001	2.2579
10	22	589	0.553	42.9153	2.2587
10	23	590	0.5752	42.9286	2.2594
10	24	591	0.5983	42.9362	2.2598
10	25	592	0.6225	42.9438	2.2602
10	26	593	0.6477	42.9476	2.2604
10	27	594	0.6741	42.9476	2.2604
10	28	595	0.7015	42.9476	2.2604
10	29	596	0.7302	42.9438	2.2602
10	30	597	0.7601	42.94	2.26
10	31	598	0.7913	42.9324	2.2596
10	32	599	0.8239	42.9248	2.2592
10	33	600	0.8578	42.9172	2.2588
10	34	601	0.8455	42.636	2.244
10	35	602	0.8381	42.2427	2.2233
10	36	603	0.8355	41.7506	2.1974
10	37	604	0.8376	41.1844	2.1676
10	38	605	0.8446	40.5707	2.1353
10	39	606	0.8563	39.938	2.102
10	40	607	0.8729	39.3167	2.0693
10	41	608	0.8689	38.7923	2.0417
10	42	609	0.8479	38.3078	2.0162
10	43	610	0.8362	37.8195	1.9905
10	44	611	0.8339	37.3844	1.9676
10	45	612	0.8132	37.0709	1.9511
10	46	613	0.7814	37.0785	1.9515
10	47	614	0.7682	37.62	1.98
10	48	615	0.7738	38.608	2.032
10	49	616	0.7723	38.6612	2.0348
10	50	617	0.7415	37.2514	1.9606
10	51	618	0.7161	35.9822	1.8938
10	52	619	0.696	34.9391	1.8389
10	53	620	0.6812	34.2076	1.8004
10	54	621	0.6718	33.8713	1.7827
10	55	622	0.6676	33.9815	1.7885
10	56	623	0.6687	34.5382	1.8178
10	57	624	0.675	35.4825	1.8675
10	58	625	0.6866	36.7194	1.9326
10	59	626	0.7036	38.1311	2.0069
10	60	627	0.7125	38.4997	2.0263
10	61	628	0.7042	37.1906	1.9574
10	62	629	0.6977	35.8815	1.8885
10	63	630	0.6929	34.5914	1.8206
10	64	631	0.6898	33.3526	1.7554
10	65	632	0.6885	32.1917	1.6943
10	66	633	0.6889	31.1372	1.6388
10	67	634	0.691	30.21	1.59
10	68	635	0.6949	29.4329	1.5491
10	69	636	0.7005	28.8173	1.5167
10	70	637	0.7078	28.3708	1.4932
10	71	638	0.7169	28.0953	1.4787
10	72	639	0.7278	27.9813	1.4727
10	73	640	0.7405	28.0174	1.4746
10	74	641	0.755	28.1903	1.4837
10	75	642	0.7713	28.4829	1.4991
10	76	643	0.7895	28.8724	1.5196
10	77	644	0.7957	28.899	1.521
10	78	645	0.7903	28.5095	1.5005
10	79	646	0.7873	28.1371	1.4809
10	80	647	0.7866	27.7913	1.4627
10	81	648	0.7882	27.474	1.446
10	82	649	0.7921	27.189	1.431
10	83	650	0.7984	26.9401	1.4179
10	84	651	0.8071	26.7254	1.4066
10	85	652	0.8181	26.5468	1.3972
10	86	653	0.8315	26.4043	1.3897
10	87	654	0.8473	26.2922	1.3838
10	88	655	0.7975	27.5272	1.4488
10	89	656	0.7591	29.6305	1.5595
10	90	657	0.7519	31.711	1.669
10	91	658	0.7758	32.9745	1.7355
10	92	659	0.831	33.2918	1.7522
11	0	660	0.8177	31.9048	1.6792
11	1	661	0.8006	32.0986	1.6894
11	2	662	0.7845	32.2962	1.6998
11	3	663	0.7694	32.4976	1.7104
11	4	664	0.7554	32.7028	1.7212
11	5	665	0.7424	32.9099	1.7321
11	6	666	0.7304	33.117	1.743
11	7	667	0.7193	33.326	1.754
11	8	668	0.7092	33.535	1.765
11	9	669	0.7	33.7421	1.7759
11	10	670	0.6917	33.9473	1.7867
11	11	671	0.6843	34.1487	1.7973
11	12	672	0.6778	34.3463	1.8077
11	13	673	0.6722	34.5363	1.8177
11	14	674	0.6674	34.7187	1.8273
11	15	675	0.6635	34.8935	1.8365
11	16	676	0.6605	35.0588	1.8452
11	17	677	0.6583	35.2127	1.8533
11	18	678	0.6569	35.3533	1.8607
11	19	679	0.6564	35.4806	1.8674
11	20	680	0.6567	35.5946	1.8734
11	21	681	0.6579	35.6915	1.8785
11	22	682	0.6599	35.7732	1.8828
11	23	683	0.6627	35.8397	1.8863
11	24	684	0.6664	35.8872	1.8888
11	25	685	0.671	35.9195	1.8905
11	26	686	0.6764	35.9328	1.8912
11	27	687	0.6827	35.9309	1.8911
11	28	688	0.6899	35.9119	1.8901
11	29	689	0.698	35.8777	1.8883
11	30	690	0.707	35.8283	1.8857
11	31	691	0.7169	35.7637	1.8823
11	32	692	0.7278	35.6858	1.8782
11	33	693	0.7396	35.5965	1.8735
11	34	694	0.7523	35.4958	1.8682
11	35	695	0.7661	35.3837	1.8623
11	36	696	0.7809	35.2621	1.8559
11	37	697	0.7967	35.1329	1.8491
11	38	698	0.8136	34.998	1.842
11	39	699	0.8208	35.112	1.848
11	40	700	0.7893	36.2121	1.9059
11	41	701	0.7647	37.2001	1.9579
11	42	702	0.7471	37.9924	1.9996
11	43	703	0.7365	38.5111	2.0269
11	44	704	0.7327	38.7144	2.0376
11	45	705	0.7358	38.5966	2.0314
11	46	706	0.7459	38.2071	2.0109
11	47	707	0.7629	37.62	1.98
11	48	708	0.7868	36.9246	1.9434
11	49	709	0.8177	36.1988	1.9052
11	50	710	0.7821	36.6339	1.9281
11	51	711	0.7347	36.3014	1.9106
11	52	712	0.7321	34.7586	1.8294
11	53	713	0.7744	32.6914	1.7206
11	54	714	0.8205	31.4222	1.6538
11	55	715	0.788	31.5818	1.6622
11	56	716	0.7571	31.7433	1.6707
11	57	717	0.7276	31.9048	1.6792
11	58	718	0.6995	32.0682	1.6878
11	59	719	0.6729	32.2297	1.6963
11	60	720	0.6476	32.3874	1.7046
11	61	721	0.6237	32.5413	1.7127
11	62	722	0.601	32.6876	1.7204
11	63	723	0.5796	32.8244	1.7276
11	64	724	0.5594	32.9498	1.7342
11	65	725	0.5403	33.06	1.74
11	66	726	0.5224	33.1531	1.7449
11	67	727	0.5056	33.2272	1.7488
11	68	728	0.4899	33.2766	1.7514
11	69	729	0.4753	33.3013	1.7527
11	70	730	0.4617	33.2994	1.7526
11	71	731	0.4491	33.2652	1.7508
11	72	732	0.4376	33.2025	1.7475
11	73	733	0.427	33.1094	1.7426
11	74	734	0.4173	32.984	1.736
11	75	735	0.4087	32.8301	1.7279
11	76	736	0.4009	32.6496	1.7184
11	77	737	0.3941	32.4425	1.7075
11	78	738	0.3882	32.2126	1.6954
11	79	739	0.3832	31.9637	1.6823
11	80	740	0.3791	31.7015	1.6685
11	81	741	0.3759	31.426	1.654
11	82	742	0.3735	31.1429	1.6391
11	83	743	0.3721	30.856	1.624
11	84	744	0.3715	30.5672	1.6088
11	85	745	0.3718	30.2803	1.5937
11	86	746	0.373	29.9953	1.5787
12	0	747	0.7873	36.454	1.8227
12	1	748	0.7637	35.892	1.7946
12	2	749	0.7346	34.126	1.7063
12	3	750	0.7173	32.102	1.6051
12	4	751	0.7115	30.062	1.5031
12	5	752	0.7174	28.408	1.4204
12	6	753	0.7349	27.53	1.3765
12	7	754	0.764	27.558	1.3779
12	8	755	0.8048	28.308	1.4154
12	9	756	0.8574	29.46	1.473
12	10	757	0.9219	30.732	1.5366
12	11	758	0.9319	31.152	1.5576
12	12	759	0.9012	31.014	1.5507
12	13	760	0.8719	30.87	1.5435
12	14	761	0.8442	30.72	1.536
12	15	762	0.8178	30.564	1.5282
12	16	763	0.7927	30.4	1.52
12	17	764	0.769	30.232	1.5116
12	18	765	0.7465	30.056	1.5028
12	19	766	0.7253	29.876	1.4938
12	20	767	0.7053	29.69	1.4845
12	21	768	0.6864	29.498	1.4749
12	22	769	0.6687	29.3	1.465
12	23	770	0.6521	29.1	1.455
12	24	771	0.6365	28.896	1.4448
12	25	772	0.622	28.688	1.4344
12	26	773	0.6086	28.48	1.424
12	27	774	0.5962	28.272	1.4136
12	28	775	0.5847	28.064	1.4032
12	29	776	0.5743	27.858	1.3929
12	30	777	0.5648	27.658	1.3829
12	31	778	0.5562	27.464	1.3732
12	32	779	0.5486	27.278	1.3639
12	33	780	0.5419	27.104	1.3552
12	34	781	0.5361	26.94	1.347
12	35	782	0.5312	26.792	1.3396
12	36	783	0.5272	26.66	1.333
12	37	784	0.524	26.546	1.3273
12	38	785	0.5218	26.45	1.3225
12	39	786	0.5204	26.376	1.3188
12	40	787	0.5199	26.322	1.3161
12	41	788	0.5202	26.29	1.3145
12	42	789	0.5215	26.278	1.3139
12	43	790	0.5236	26.288	1.3144
12	44	791	0.5266	26.318	1.3159
12	45	792	0.5304	26.366	1.3183
12	46	793	0.5352	26.432	1.3216
12	47	794	0.5408	26.514	1.3257
12	48	795	0.5474	26.61	1.3305
12	49	796	0.5549	26.718	1.3359
12	50	797	0.5633	26.838	1.3419
12	51	798	0.5726	26.966	1.3483
12	52	799	0.5829	27.1	1.355
12	53	800	0.5942	27.242	1.3621
12	54	801	0.6064	27.386	1.3693
12	55	802	0.6197	27.532	1.3766
12	56	803	0.634	27.68	1.384
12	57	804	0.6493	27.83	1.3915
12	58	805	0.6658	27.978	1.3989
12	59	806	0.6833	28.124	1.4062
12	60	807	0.702	28.268	1.4134
12	61	808	0.7218	28.408	1.4204
12	62	809	0.7428	28.546	1.4273
12	63	810	0.7651	28.68	1.434
12	64	811	0.7886	28.81	1.4405
12	65	812	0.8134	28.936	1.4468
12	66	813	0.8396	29.058	1.4529
12	67	814	0.8671	29.174	1.4587
12	68	815	0.8507	29.798	1.4899
12	69	816	0.7336	33.096	1.6548
12	70	817	0.7509	33.796	1.6898
12	71	818	0.8796	31.62	1.581
12	72	819	0.864	31.518	1.5759
12	73	820	0.8497	31.406	1.5703
12	74	821	0.8368	31.284	1.5642
12	75	822	0.8253	31.16	1.558
12	76	823	0.8151	31.032	1.5516
12	77	824	0.8063	30.908	1.5454
12	78	825	0.7988	30.792	1.5396
12	79	826	0.7926	30.688	1.5344
12	80	827	0.7877	30.598	1.5299
12	81	828	0.784	30.526	1.5263
12	82	829	0.7817	30.474	1.5237
12	83	830	0.7806	30.44	1.522
12	84	831	0.7809	30.422	1.5211
12	85	832	0.7824	30.416	1.5208
12	86	833	0.7851	30.424	1.5212
12	87	834	0.7892	30.438	1.5219
12	88	835	0.7945	30.458	1.5229
12	89	836	0.8012	30.48	1.524
12	90	837	0.8092	30.5	1.525
12	91	838	0.8185	30.52	1.526
12	92	839	0.8291	30.536	1.5268
12	93	840	0.7894	29.63	1.4815
12	94	841	0.7611	29.026	1.4513
12	95	842	0.7441	28.974	1.4487
12	96	843	0.7385	29.53	1.4765
12	97	844	0.7442	30.472	1.5236
12	98	845	0.7613	31.47	1.5735
13	0	846	0.8743	42.4908	2.3606
13	1	847	0.863	41.2434	2.2913
13	2	848	0.8672	39.9006	2.2167
13	3	849	0.8605	40.1094	2.2283
13	4	850	0.8547	40.3182	2.2399
13	5	851	0.8499	40.5252	2.2514
13	6	852	0.8461	40.7304	2.2628
13	7	853	0.8432	40.932	2.274
13	8	854	0.8412	41.13	2.285
13	9	855	0.8401	41.3244	2.2958
13	10	856	0.84	41.5116	2.3062
13	11	857	0.8408	41.6934	2.3163
13	12	858	0.8425	41.868	2.326
13	13	859	0.8451	42.0336	2.3352
13	14	860	0.8487	42.1938	2.3441
13	15	861	0.8532	42.3432	2.3524
13	16	862	0.8586	42.4836	2.3602
13	17	863	0.8651	42.615	2.3675
13	18	864	0.8724	42.7356	2.3742
13	19	865	0.8702	36.0018	2.0001
13	20	866	0.8413	35.9946	1.9997
13	21	867	0.8137	35.9856	1.9992
13	22	868	0.7872	35.9766	1.9987
13	23	869	0.7619	35.9676	1.9982
14	0	870	0.9394	24.998	1.2499
14	1	871	0.9277	23.696	1.1848
14	2	872	0.8886	21.846	1.0923
14	3	873	0.8907	19.352	0.9676
14	4	874	0.8953	18.742	0.9371
14	5	875	0.8505	18.346	0.9173
14	6	876	0.7982	17.958	0.8979
14	7	877	0.7652	17.514	0.8757
14	8	878	0.7515	17.056	0.8528
14	9	879	0.7571	16.598	0.8299
14	10	880	0.7819	16.128	0.8064
14	11	881	0.826	15.654	0.7827
14	12	882	0.8376	15.446	0.7723
14	13	883	0.8043	15.506	0.7753
14	14	884	0.7741	15.584	0.7792
14	15	885	0.7469	15.686	0.7843
14	16	886	0.7227	15.81	0.7905
14	17	887	0.7014	15.96	0.798
14	18	888	0.6829	16.13	0.8065
14	19	889	0.6673	16.32	0.816
14	20	890	0.6545	16.526	0.8263
14	21	891	0.6445	16.746	0.8373
14	22	892	0.6374	16.976	0.8488
14	23	893	0.633	17.208	0.8604
14	24	894	0.6274	17.43	0.8715
14	25	895	0.624	17.644	0.8822
14	26	896	0.623	17.844	0.8922
14	27	897	0.6245	18.028	0.9014
14	28	898	0.6285	18.194	0.9097
14	29	899	0.6349	18.336	0.9168
14	30	900	0.6439	18.456	0.9228
14	31	901	0.6554	18.55	0.9275
14	32	902	0.6694	18.62	0.931
14	33	903	0.686	18.666	0.9333
14	34	904	0.7051	18.69	0.9345
14	35	905	0.7269	18.694	0.9347
14	36	906	0.7513	18.678	0.9339
14	37	907	0.7783	18.648	0.9324
14	38	908	0.8081	18.604	0.9302
14	39	909	0.8407	18.55	0.9275
14	40	910	0.8761	18.488	0.9244
15	0	911	0.7957	21.5232	1.1328
15	1	912	0.8033	21.242	1.118
15	2	913	0.8154	20.9285	1.1015
15	3	914	0.832	20.5865	1.0835
15	4	915	0.853	20.2312	1.0648
15	5	916	0.8575	19.9101	1.0479
15	6	917	0.8348	19.6935	1.0365
15	7	918	0.8167	19.5491	1.0289
15	8	919	0.803	19.4826	1.0254
15	9	920	0.7938	19.4978	1.0262
15	10	921	0.789	19.5947	1.0313
15	11	922	0.7887	19.7657	1.0403
15	12	923	0.7929	20.0089	1.0531
15	13	924	0.8014	20.311	1.069
15	14	925	0.8145	20.6587	1.0873
16	0	926	0.6183	32.12	1.606
16	1	927	0.6258	32.088	1.6044
16	2	928	0.6345	32.044	1.6022
16	3	929	0.6444	31.99	1.5995
16	4	930	0.6556	31.926	1.5963
16	5	931	0.6681	31.854	1.5927
16	6	932	0.682	31.77	1.5885
16	7	933	0.6971	31.678	1.5839
16	8	934	0.7136	31.576	1.5788
16	9	935	0.7315	31.466	1.5733
16	10	936	0.7508	31.346	1.5673
16	11	937	0.7715	31.22	1.561
16	12	938	0.7937	31.086	1.5543
16	13	939	0.8174	30.946	1.5473
16	14	940	0.8427	30.8	1.54
16	15	941	0.8696	30.648	1.5324
16	16	942	0.8981	30.492	1.5246
16	17	943	0.9282	30.334	1.5167
16	18	944	0.9139	30.528	1.5264
16	19	945	0.9077	30.62	1.531
16	20	946	0.9096	30.6	1.53
16	21	947	0.9196	30.472	1.5236
17a	0	948	0.7321	38.034	2.113
17a	1	949	0.6391	40.5468	2.2526
17a	2	950	0.6569	40.1832	2.2324
17b	0	951	0.4855	28.7368	1.6904
17b	1	952	0.473	29.3522	1.7266
17b	2	953	0.4619	29.9608	1.7624
17b	3	954	0.4522	30.5524	1.7972
17b	4	955	0.444	31.1202	1.8306
17b	5	956	0.4371	31.6506	1.8618
17b	6	957	0.4316	32.1368	1.8904
17b	7	958	0.4275	32.5703	1.9159
17b	8	959	0.4247	32.946	1.938
17b	9	960	0.4233	33.2588	1.9564
17b	10	961	0.4233	33.5087	1.9711
17b	11	962	0.4246	33.694	1.982
17b	12	963	0.4272	33.8215	1.9895
17b	13	964	0.4313	33.8929	1.9937
17b	14	965	0.4367	33.9167	1.9951
17b	15	966	0.4434	33.8997	1.9941
17b	16	967	0.4516	33.8453	1.9909
17b	17	968	0.4612	33.7637	1.9861
17b	18	969	0.4722	33.6583	1.9799
17b	19	970	0.4846	33.5359	1.9727
18	0	971	0.4957	12.8345	0.6755
18	1	972	0.4897	12.8307	0.6753
18	2	973	0.4847	12.8326	0.6754
18	3	974	0.4809	12.8402	0.6758
18	4	975	0.4781	12.8516	0.6764
18	5	976	0.4764	12.8706	0.6774
18	6	977	0.4757	12.8972	0.6788
18	7	978	0.4761	12.9276	0.6804
18	8	979	0.4776	12.9656	0.6824
18	9	980	0.4802	13.0093	0.6847
18	10	981	0.4838	13.0606	0.6874
18	11	982	0.4885	13.1157	0.6903
18	12	983	0.4942	13.1784	0.6936
18	13	984	0.5011	13.2468	0.6972
18	14	985	0.5091	13.319	0.701
18	15	986	0.5181	13.3969	0.7051
18	16	987	0.5283	13.4805	0.7095
18	17	988	0.5397	13.566	0.714
18	18	989	0.5522	13.6553	0.7187
18	19	990	0.5659	13.7484	0.7236
18	20	991	0.5808	13.8434	0.7286
18	21	992	0.597	13.9422	0.7338
18	22	993	0.6144	14.0391	0.7389
18	23	994	0.6331	14.1398	0.7442
18	24	995	0.6531	14.2386	0.7494
18	25	996	0.6744	14.3374	0.7546
18	26	997	0.6972	14.4362	0.7598
18	27	998	0.7213	14.535	0.765
18	28	999	0.7469	14.6319	0.7701
18	29	1000	0.774	14.7269	0.7751
18	30	1001	0.8027	14.82	0.78
18	31	1002	0.8329	14.9093	0.7847
18	32	1003	0.8221	14.8903	0.7837
18	33	1004	0.8077	14.8751	0.7829
18	34	1005	0.8007	14.896	0.784
18	35	1006	0.8012	14.953	0.787
18	36	1007	0.8091	15.0423	0.7917
19	0	1008	0.8173	16.9347	0.8913
19	1	1009	0.8075	16.7846	0.8834
19	2	1010	0.7998	16.6535	0.8765
19	3	1011	0.7941	16.5433	0.8707
19	4	1012	0.7904	16.4616	0.8664
19	5	1013	0.7887	16.4065	0.8635
19	6	1014	0.789	16.3856	0.8624
19	7	1015	0.7913	16.397	0.863
19	8	1016	0.7957	16.4445	0.8655
19	9	1017	0.802	16.5243	0.8697
19	10	1018	0.8104	16.6364	0.8756
19	11	1019	0.8208	16.7789	0.8831
19	12	1020	0.8333	16.9442	0.8918
19	13	1021	0.8478	17.1323	0.9017
19	14	1022	0.8644	17.3337	0.9123
19	15	1023	0.8832	17.5465	0.9235
20	0	1024	0.6663	31.4334	1.7463
20	1	1025	0.6441	31.41	1.745
20	2	1026	0.6231	31.383	1.7435
20	3	1027	0.6031	31.3542	1.7419
20	4	1028	0.5841	31.3218	1.7401
20	5	1029	0.566	31.2858	1.7381
20	6	1030	0.549	31.248	1.736
20	7	1031	0.5329	31.2048	1.7336
20	8	1032	0.5176	31.158	1.731
20	9	1033	0.5033	31.1076	1.7282
20	10	1034	0.4898	31.0536	1.7252
20	11	1035	0.4772	30.9942	1.7219
20	12	1036	0.4654	30.9312	1.7184
20	13	1037	0.4543	30.8646	1.7147
20	14	1038	0.4441	30.7926	1.7107
20	15	1039	0.4346	30.7152	1.7064
20	16	1040	0.4259	30.6342	1.7019
20	17	1041	0.4179	30.5496	1.6972
20	18	1042	0.4106	30.4596	1.6922
20	19	1043	0.404	30.366	1.687
20	20	1044	0.3981	30.2688	1.6816
20	21	1045	0.393	30.1698	1.6761
20	22	1046	0.3885	30.0654	1.6703
20	23	1047	0.3846	29.9592	1.6644
20	24	1048	0.3815	29.8494	1.6583
20	25	1049	0.379	29.7396	1.6522
20	26	1050	0.3772	29.628	1.646
20	27	1051	0.376	29.5146	1.6397
20	28	1052	0.3755	29.4012	1.6334
20	29	1053	0.3756	29.2878	1.6271
20	30	1054	0.3764	29.1744	1.6208
20	31	1055	0.3778	29.0628	1.6146
20	32	1056	0.3799	28.9512	1.6084
20	33	1057	0.3827	28.8396	1.6022
20	34	1058	0.3861	28.7316	1.5962
20	35	1059	0.3902	28.6254	1.5903
20	36	1060	0.395	28.5192	1.5844
20	37	1061	0.4005	28.4166	1.5787
20	38	1062	0.4066	28.3158	1.5731
20	39	1063	0.4135	28.215	1.5675
20	40	1064	0.4211	28.1178	1.5621
20	41	1065	0.4294	28.0224	1.5568
20	42	1066	0.4384	27.9288	1.5516
21	0	1067	0.9188	804.34	42.3337
21	1	1068	0.9061	810.504	42.6581
21	2	1069	0.9011	813.508	42.8162
21	3	1070	0.8945	816.21	42.9584
21	4	1071	0.8875	819.563	43.1349
21	5	1072	0.8858	822.01	43.2637
21	6	1073	0.8894	823.485	43.3413
22	0	1074	0.8934	36.0696	1.8984
22	1	1075	0.9017	33.3545	1.7555
22	2	1076	0.8857	33.7611	1.7769
22	3	1077	0.8772	33.8694	1.7826
22	4	1078	0.8764	33.6737	1.7723
22	5	1079	0.883	33.2196	1.7484
22	6	1080	0.8918	32.9878	1.7362
22	7	1081	0.8792	35.4882	1.8678
22	8	1082	0.867	36.2292	1.9068
22	9	1083	0.8422	36.7042	1.9318
22	10	1084	0.8267	36.8714	1.9406
22	11	1085	0.8205	36.6225	1.9275
22	12	1086	0.8235	35.9195	1.8905
22	13	1087	0.8358	34.8384	1.8336
22	14	1088	0.7725	35.017	1.843
22	15	1089	0.727	35.0189	1.8431
22	16	1090	0.7237	33.8922	1.7838
22	17	1091	0.7626	31.8117	1.6743
22	18	1092	0.8438	29.6761	1.5619
22	19	1093	0.916	28.5418	1.5022
22	20	1094	0.8838	28.7527	1.5133
22	21	1095	0.853	28.9731	1.5249
22	22	1096	0.8237	29.203	1.537
22	23	1097	0.7958	29.4405	1.5495
22	24	1098	0.7692	29.6894	1.5626
22	25	1099	0.7439	29.9497	1.5763
22	26	1100	0.7199	30.2176	1.5904
22	27	1101	0.697	30.4969	1.6051
22	28	1102	0.6754	30.7876	1.6204
22	29	1103	0.6548	31.0897	1.6363
22	30	1104	0.6354	31.4032	1.6528
22	31	1105	0.6171	31.7262	1.6698
22	32	1106	0.5998	32.0606	1.6874
22	33	1107	0.5836	32.4064	1.7056
22	34	1108	0.5683	32.7617	1.7243
22	35	1109	0.554	33.1284	1.7436
22	36	1110	0.5407	33.5046	1.7634
22	37	1111	0.5282	33.8922	1.7838
22	38	1112	0.5167	34.2855	1.8045
22	39	1113	0.5061	34.6883	1.8257
22	40	1114	0.4963	35.0968	1.8472
22	41	1115	0.4874	35.5129	1.8691
22	42	1116	0.4794	35.9309	1.8911
22	43	1117	0.4722	36.3546	1.9134
22	44	1118	0.4658	36.7783	1.9357
22	45	1119	0.4601	37.2039	1.9581
22	46	1120	0.4553	37.6276	1.9804
22	47	1121	0.4513	38.0494	2.0026
22	48	1122	0.4481	38.4655	2.0245
22	49	1123	0.4456	38.8759	2.0461
22	50	1124	0.444	39.2806	2.0674
22	51	1125	0.4431	39.6758	2.0882
22	52	1126	0.4429	40.0596	2.1084
22	53	1127	0.4436	40.4339	2.1281
22	54	1128	0.445	40.7949	2.1471
22	55	1129	0.4471	41.1445	2.1655
22	56	1130	0.4501	41.4789	2.1831
22	57	1131	0.4538	41.8	2.2
22	58	1132	0.4584	42.1059	2.2161
22	59	1133	0.4637	42.3966	2.2314
22	60	1134	0.4698	42.6721	2.2459
22	61	1135	0.4767	42.9343	2.2597
22	62	1136	0.4845	43.1794	2.2726
22	63	1137	0.4931	43.4131	2.2849
22	64	1138	0.5026	43.6297	2.2963
22	65	1139	0.5129	43.8349	2.3071
23	0	1140	0.8948	14.684	0.7342
23	1	1141	0.9094	16.728	0.8364
23	2	1142	0.8786	16.89	0.8445
23	3	1143	0.8495	17.064	0.8532
23	4	1144	0.8221	17.244	0.8622
23	5	1145	0.7964	17.434	0.8717
23	6	1146	0.7723	17.634	0.8817
23	7	1147	0.7498	17.842	0.8921
23	8	1148	0.7289	18.058	0.9029
23	9	1149	0.7095	18.28	0.914
23	10	1150	0.6916	18.51	0.9255
23	11	1151	0.6751	18.746	0.9373
23	12	1152	0.6601	18.984	0.9492
23	13	1153	0.6465	19.224	0.9612
23	14	1154	0.6343	19.46	0.973
23	15	1155	0.6234	19.694	0.9847
23	16	1156	0.6139	19.92	0.996
23	17	1157	0.6058	20.132	1.0066
23	18	1158	0.599	20.33	1.0165
23	19	1159	0.5935	20.51	1.0255
23	20	1160	0.5893	20.666	1.0333
23	21	1161	0.5864	20.794	1.0397
23	22	1162	0.5848	20.896	1.0448
23	23	1163	0.5845	20.966	1.0483
23	24	1164	0.5854	21.004	1.0502
23	25	1165	0.5877	21.012	1.0506
23	26	1166	0.5913	20.988	1.0494
23	27	1167	0.5962	20.938	1.0469
23	28	1168	0.6023	20.86	1.043
23	29	1169	0.6098	20.758	1.0379
23	30	1170	0.6187	20.64	1.032
23	31	1171	0.6289	20.506	1.0253
23	32	1172	0.6404	20.362	1.0181
23	33	1173	0.6533	20.212	1.0106
23	34	1174	0.6677	20.06	1.003
23	35	1175	0.6834	19.908	0.9954
23	36	1176	0.7006	19.764	0.9882
23	37	1177	0.7193	19.628	0.9814
23	38	1178	0.7395	19.502	0.9751
23	39	1179	0.7313	19.558	0.9779
23	40	1180	0.7166	19.672	0.9836
23	41	1181	0.7026	19.8	0.99
23	42	1182	0.6894	19.942	0.9971
23	43	1183	0.6769	20.102	1.0051
23	44	1184	0.6652	20.276	1.0138
23	45	1185	0.6541	20.466	1.0233
23	46	1186	0.6437	20.672	1.0336
23	47	1187	0.634	20.894	1.0447
23	48	1188	0.6249	21.132	1.0566
23	49	1189	0.6164	21.384	1.0692
23	50	1190	0.6086	21.648	1.0824
23	51	1191	0.6013	21.926	1.0963
23	52	1192	0.5947	22.216	1.1108
23	53	1193	0.5886	22.518	1.1259
23	54	1194	0.5831	22.828	1.1414
23	55	1195	0.5782	23.146	1.1573
23	56	1196	0.5738	23.474	1.1737
23	57	1197	0.57	23.806	1.1903
23	58	1198	0.5667	24.142	1.2071
23	59	1199	0.5639	24.484	1.2242
23	60	1200	0.5617	24.826	1.2413
23	61	1201	0.56	25.17	1.2585
23	62	1202	0.5589	25.514	1.2757
23	63	1203	0.5582	25.856	1.2928
23	64	1204	0.5581	26.196	1.3098
23	65	1205	0.5585	26.534	1.3267
23	66	1206	0.5594	26.868	1.3434
23	67	1207	0.5609	27.198	1.3599
23	68	1208	0.5629	27.522	1.3761
23	69	1209	0.5654	27.842	1.3921
23	70	1210	0.5684	28.154	1.4077
23	71	1211	0.572	28.46	1.423
23	72	1212	0.5762	28.76	1.438
23	73	1213	0.5809	29.052	1.4526
23	74	1214	0.5861	29.338	1.4669
23	75	1215	0.5919	29.616	1.4808
23	76	1216	0.5983	29.886	1.4943
23	77	1217	0.6053	30.15	1.5075
23	78	1218	0.6129	30.404	1.5202
23	79	1219	0.6211	30.652	1.5326
23	80	1220	0.6299	30.894	1.5447
24	0	1221	0.5	33.8105	1.7795
24	1	1222	0.4995	33.7288	1.7752
24	2	1223	0.4999	33.6281	1.7699
24	3	1224	0.5013	33.5046	1.7634
24	4	1225	0.5037	33.3602	1.7558
24	5	1226	0.507	33.1911	1.7469
24	6	1227	0.5112	32.9973	1.7367
24	7	1228	0.5164	32.7769	1.7251
24	8	1229	0.5225	32.5337	1.7123
24	9	1230	0.5297	32.2658	1.6982
24	10	1231	0.5378	31.9751	1.6829
24	11	1232	0.5469	31.6635	1.6665
24	12	1233	0.5571	31.331	1.649
24	13	1234	0.5682	30.9833	1.6307
24	14	1235	0.5804	30.6204	1.6116
24	15	1236	0.5937	30.2442	1.5918
24	16	1237	0.6081	29.8623	1.5717
24	17	1238	0.6236	29.4709	1.5511
24	18	1239	0.6402	29.0776	1.5304
24	19	1240	0.658	28.6843	1.5097
24	20	1241	0.677	28.291	1.489
24	21	1242	0.6972	27.8996	1.4684
24	22	1243	0.7186	27.5158	1.4482
24	23	1244	0.7414	27.1377	1.4283
24	24	1245	0.7654	26.7672	1.4088
24	25	1246	0.7909	26.4062	1.3898
24	26	1247	0.8177	26.0566	1.3714
24	27	1248	0.7883	26.4252	1.3908
24	28	1249	0.7435	27.2783	1.4357
24	29	1250	0.7094	28.2967	1.4893
24	30	1251	0.6859	29.3493	1.5447
24	31	1252	0.673	30.2461	1.5919
24	32	1253	0.6706	30.8085	1.6215
24	33	1254	0.6787	30.9605	1.6295
24	34	1255	0.6974	30.742	1.618
25	0	1256	0.6641	37.9373	1.9967
25	1	1257	0.6725	37.753	1.987
25	2	1258	0.6846	37.9905	1.9995
25	3	1259	0.6872	39.0773	2.0567
25	4	1260	0.6947	40.0615	2.1085
25	5	1261	0.7073	40.888	2.152
25	6	1262	0.7248	41.5131	2.1849
25	7	1263	0.7474	41.9064	2.2056
25	8	1264	0.7186	39.71	2.09
25	9	1265	0.7195	36.0449	1.8971
25	10	1266	0.7234	34.4318	1.8122
25	11	1267	0.7101	35.0607	1.8453
25	12	1268	0.708	35.4882	1.8678
25	13	1269	0.7145	35.7181	1.8799
25	14	1270	0.7035	35.9993	1.8947
25	15	1271	0.6934	36.2805	1.9095
25	16	1272	0.6844	36.5636	1.9244
25	17	1273	0.6764	36.8467	1.9393
25	18	1274	0.6693	37.1279	1.9541
25	19	1275	0.6631	37.4072	1.9688
25	20	1276	0.6579	37.6827	1.9833
25	21	1277	0.6537	37.9544	1.9976
25	22	1278	0.6504	38.2185	2.0115
25	23	1279	0.6479	38.475	2.025
25	24	1280	0.6465	38.7239	2.0381
25	25	1281	0.6459	38.9614	2.0506
25	26	1282	0.6462	39.1875	2.0625
25	27	1283	0.6475	39.4022	2.0738
25	28	1284	0.6496	39.6036	2.0844
25	29	1285	0.6527	39.7898	2.0942
25	30	1286	0.6568	39.9627	2.1033
25	31	1287	0.6617	40.1185	2.1115
25	32	1288	0.6676	40.2591	2.1189
25	33	1289	0.6744	40.3826	2.1254
25	34	1290	0.6822	40.4909	2.1311
25	35	1291	0.691	40.584	2.136
25	36	1292	0.7008	40.6619	2.1401
25	37	1293	0.7115	40.7246	2.1434
25	38	1294	0.7233	40.7721	2.1459
25	39	1295	0.7361	40.8082	2.1478
25	40	1296	0.7358	40.7322	2.1438
25	41	1297	0.7057	40.3826	2.1254
25	42	1298	0.6799	39.9684	2.1036
25	43	1299	0.6584	39.4953	2.0787
25	44	1300	0.6412	38.969	2.051
25	45	1301	0.6282	38.4047	2.0213
25	46	1302	0.6195	37.8195	1.9905
25	47	1303	0.615	37.2362	1.9598
25	48	1304	0.6146	36.6795	1.9305
25	49	1305	0.6185	36.1741	1.9039
25	50	1306	0.6265	35.7371	1.8809
25	51	1307	0.6388	35.3818	1.8622
25	52	1308	0.6554	35.112	1.848
25	53	1309	0.6761	34.9258	1.8382
25	54	1310	0.7012	34.8118	1.8322
25	55	1311	0.7307	34.7586	1.8294
28	0	1312	0.7858	33.9036	1.7844
28	1	1313	0.7664	33.9587	1.7873
28	2	1314	0.7214	31.8915	1.6785
28	3	1315	0.6892	30.6242	1.6118
28	4	1316	0.6695	29.2809	1.5411
28	5	1317	0.6623	28.0763	1.4777
28	6	1318	0.6678	27.1548	1.4292
28	7	1319	0.6858	26.5316	1.3964
28	8	1320	0.7163	26.1421	1.3759
28	9	1321	0.7158	26.0946	1.3734
28	10	1322	0.6894	26.1953	1.3787
28	11	1323	0.6642	26.2998	1.3842
28	12	1324	0.64	26.4081	1.3899
28	13	1325	0.6168	26.5221	1.3959
28	14	1326	0.5945	26.6418	1.4022
28	15	1327	0.5732	26.7672	1.4088
28	16	1328	0.5528	26.8964	1.4156
28	17	1329	0.5333	27.0313	1.4227
28	18	1330	0.5146	27.17	1.43
28	19	1331	0.4967	27.3144	1.4376
28	20	1332	0.4796	27.4645	1.4455
28	21	1333	0.4633	27.6184	1.4536
28	22	1334	0.4476	27.778	1.462
28	23	1335	0.4327	27.9433	1.4707
28	24	1336	0.4184	28.1105	1.4795
28	25	1337	0.4048	28.2834	1.4886
28	26	1338	0.3918	28.4582	1.4978
28	27	1339	0.3795	28.6368	1.5072
28	28	1340	0.3677	28.8173	1.5167
28	29	1341	0.3565	28.9997	1.5263
28	30	1342	0.3458	29.184	1.536
28	31	1343	0.3357	29.3683	1.5457
28	32	1344	0.3261	29.5545	1.5555
28	33	1345	0.317	29.7369	1.5651
28	34	1346	0.3085	29.9193	1.5747
28	35	1347	0.3003	30.0979	1.5841
28	36	1348	0.2927	30.2746	1.5934
28	37	1349	0.2855	30.4456	1.6024
28	38	1350	0.2787	30.6128	1.6112
28	39	1351	0.2724	30.7762	1.6198
28	40	1352	0.2664	30.9301	1.6279
28	41	1353	0.2609	31.0802	1.6358
28	42	1354	0.2558	31.2227	1.6433
28	43	1355	0.2511	31.3557	1.6503
28	44	1356	0.2468	31.483	1.657
28	45	1357	0.2428	31.6027	1.6633
28	46	1358	0.2392	31.7129	1.6691
28	47	1359	0.236	31.8174	1.6746
28	48	1360	0.2332	31.9143	1.6797
28	49	1361	0.2307	32.0017	1.6843
28	50	1362	0.2285	32.0834	1.6886
28	51	1363	0.2267	32.1594	1.6926
28	52	1364	0.2253	32.2297	1.6963
28	53	1365	0.2242	32.2924	1.6996
28	54	1366	0.2234	32.3513	1.7027
28	55	1367	0.223	32.4045	1.7055
28	56	1368	0.2229	32.4539	1.7081
28	57	1369	0.2231	32.4995	1.7105
28	58	1370	0.2237	32.5432	1.7128
28	59	1371	0.2247	32.5812	1.7148
28	60	1372	0.2259	32.6192	1.7168
28	61	1373	0.2276	32.6534	1.7186
28	62	1374	0.2295	32.6857	1.7203
28	63	1375	0.2319	32.7161	1.7219
28	64	1376	0.2345	32.7465	1.7235
28	65	1377	0.2376	32.775	1.725
28	66	1378	0.241	32.8016	1.7264
28	67	1379	0.2447	32.8263	1.7277
28	68	1380	0.2489	32.851	1.729
28	69	1381	0.2534	32.8757	1.7303
28	70	1382	0.2583	32.8985	1.7315
28	71	1383	0.2636	32.9213	1.7327
28	72	1384	0.2693	32.9441	1.7339
28	73	1385	0.2754	32.965	1.735
28	74	1386	0.282	32.9859	1.7361
28	75	1387	0.289	33.0068	1.7372
28	76	1388	0.2964	33.0258	1.7382
28	77	1389	0.3043	33.0448	1.7392
28	78	1390	0.3126	33.0638	1.7402
28	79	1391	0.3215	33.0828	1.7412
28	80	1392	0.3308	33.0999	1.7421
28	81	1393	0.3406	33.117	1.743
28	82	1394	0.351	33.1341	1.7439
28	83	1395	0.3619	33.1512	1.7448
28	84	1396	0.3734	33.1664	1.7456
28	85	1397	0.3855	33.1816	1.7464
28	86	1398	0.3981	33.1968	1.7472
28	87	1399	0.4114	33.212	1.748
31	0	1400	0.7922	11.4372	0.6354
31	1	1401	0.8133	11.4318	0.6351
33	0	1402	0.5498	17.5237	0.9223
33	1	1403	0.5391	17.4724	0.9196
33	2	1404	0.5293	17.4135	0.9165
33	3	1405	0.5205	17.3508	0.9132
33	4	1406	0.5127	17.2824	0.9096
33	5	1407	0.5058	17.2064	0.9056
33	6	1408	0.4999	17.1266	0.9014
33	7	1409	0.4949	17.0411	0.8969
33	8	1410	0.4908	16.9499	0.8921
33	9	1411	0.4877	16.853	0.887
33	10	1412	0.4855	16.7523	0.8817
33	11	1413	0.4842	16.6478	0.8762
33	12	1414	0.4838	16.5414	0.8706
33	13	1415	0.4843	16.4331	0.8649
33	14	1416	0.4857	16.3229	0.8591
33	15	1417	0.488	16.2127	0.8533
33	16	1418	0.4912	16.1025	0.8475
33	17	1419	0.4954	15.9942	0.8418
33	18	1420	0.5005	15.8878	0.8362
33	19	1421	0.5065	15.7852	0.8308
33	20	1422	0.5134	15.6864	0.8256
33	21	1423	0.5214	15.5914	0.8206
33	22	1424	0.5302	15.5002	0.8158
33	23	1425	0.5401	15.4147	0.8113
33	24	1426	0.551	15.333	0.807
33	25	1427	0.5629	15.257	0.803
33	26	1428	0.5758	15.1829	0.7991
33	27	1429	0.5897	15.1145	0.7955
33	28	1430	0.6048	15.0499	0.7921
33	29	1431	0.621	14.9872	0.7888
33	30	1432	0.6382	14.9283	0.7857
33	31	1433	0.6567	14.8713	0.7827
33	32	1434	0.6763	14.8143	0.7797
33	33	1435	0.6971	14.7611	0.7769
33	34	1436	0.7125	14.9511	0.7869
